# Supplementary material for: Assessment of risk factors in dogs with presumptive advanced canine cognitive dysfunction
Source: Front Vet Sci. 2022 Oct 18;9:958488. doi: 10.3389/fvets.2022.958488 (PMC9622924; doi:10.3389/fvets.2022.958488)
Supplement: Supplementary file 1 [file Table_1.XLSX]

## Sheet: All data
StartDate	EndDate	Progress	Finished	RecordedDate	ResponseId	DistributionChannel	Q4	Q47	Q49	Q51	Q85	Q71	Q72	Q63	Q81	Q73_1	Q75	Q75_11_TEXT	Q83	Q24	Q79	Q58	Q77	Q66_1	Q66_2	Q66_3	Q66_4	Q66_5	Q66_6	Q66_7	Q66_8	Q66_9	Q66_10	Q66_11	Q66_12	Q66_13	Q66_14	Q66_15	Q66_16	Q66_17
Start Date	End Date	Progress	Finished	Recorded Date	Response ID	Distribution Channel	Do you agree to the terms of the Consent to Participate?	Is your dog living or deceased?	How many dogs are in your household?	How old is your dog?	How long have you owned your dog?	What is the sex and neuter status of your dog?	c	Which of the following body conditions best describes your dog?	What is your dogs level of activity?	What breed is your dog? - Choose the most representative breed	Does your dog have any of the following underlying/ongoing medical conditions? (Check all that apply) - Selected Choice	Does your dog have any of the following underlying/ongoing medical conditions? (Check all that apply) - Other - Text	Does your dog have any previous history of head trauma?	Has your dog been diagnosed with Cognitive Dysfunction? Examples of this would be Dog Alzheimer’s or Dog Dementia	What diet is your dog fed? (Choose all that apply)	Which of the following best describes the setting where you and your dog live?	Does your dog live in a smoking household?	Please choose the frequency at which your dog exhibits the following... (The following should be answered with one dog in mind) - Appears lost or confused in a familiar environment (inside/outside)	Please choose the frequency at which your dog exhibits the following... (The following should be answered with one dog in mind) - Has difficulty recognizing familiar people and/or animals inside or outside the home	Please choose the frequency at which your dog exhibits the following... (The following should be answered with one dog in mind) - Abnormally responds (increased or decreased) to familiar objects	Please choose the frequency at which your dog exhibits the following... (The following should be answered with one dog in mind) - Wanders around without purpose or direction	Please choose the frequency at which your dog exhibits the following... (The following should be answered with one dog in mind) - Has difficulty performing previously learned tasks	Please choose the frequency at which your dog exhibits the following... (The following should be answered with one dog in mind) - Has abnormal night-time behaviors (wandering, vocalization, restlessness)	Please choose the frequency at which your dog exhibits the following... (The following should be answered with one dog in mind) - Unable to sleep at night and/or sleeps most of the day	Please choose the frequency at which your dog exhibits the following... (The following should be answered with one dog in mind) - Changes in interactions with people or other animals (welcoming, petting, playing)	Please choose the frequency at which your dog exhibits the following... (The following should be answered with one dog in mind) - Changes in individual behavior of your dog (exploration behavior, play, performance)	Please choose the frequency at which your dog exhibits the following... (The following should be answered with one dog in mind) - Decreased response to commands	Please choose the frequency at which your dog exhibits the following... (The following should be answered with one dog in mind) - Irritable	Please choose the frequency at which your dog exhibits the following... (The following should be answered with one dog in mind) - Expressions of aggression	Please choose the frequency at which your dog exhibits the following... (The following should be answered with one dog in mind) - Eliminates (urinates/defecates) at home at random locations	Please choose the frequency at which your dog exhibits the following... (The following should be answered with one dog in mind) - Eliminates in his/her kennel or sleeping area	Please choose the frequency at which your dog exhibits the following... (The following should be answered with one dog in mind) - Decreased signaling to go outside to eliminate	Please choose the frequency at which your dog exhibits the following... (The following should be answered with one dog in mind) - Eliminates indoors after a recent walk outside	Please choose the frequency at which your dog exhibits the following... (The following should be answered with one dog in mind) - Eliminates at uncommon outdoor locations (concrete)	CADES SCORE
2020-11-23 15:42:03	2020-11-23 15:45:35	48	False	2020-11-30 15:45:35	R_2YQwuFP2vJgyGVk	anonymous	I agree	Living	1	8 to <11 years	8 to <10 years
2020-11-24 19:24:27	2020-11-24 19:25:54	48	False	2020-12-01 19:26:12	R_31ugIt8EVQuShSg	anonymous	I agree	Living	2	8 to <11 years	1 to <3 years
2020-11-25 07:02:43	2020-11-25 07:05:12	48	False	2020-12-02 07:05:15	R_DFRzp1AWUXJ29EZ	anonymous	I agree	Living	2	8 to <11 years	5 to <8 years
2020-11-30 18:48:03	2020-11-30 18:56:26	48	False	2020-12-07 18:56:36	R_22XlMvSPGDn0JfY	anonymous	I agree	Living	1	8 to <11 years	5 to <8 years
2020-11-23 11:29:18	2020-11-23 11:30:05	100	True	2020-11-23 11:30:05	R_u1EFGGaDfSHwqVb	anonymous	I agree	Living	2	5 to <8 years
2020-11-23 11:53:40	2020-11-23 11:54:21	100	True	2020-11-23 11:54:22	R_3mgGjnDgOZLQuq1	anonymous	I agree	Living	1	5 to <8 years
2020-11-23 12:17:16	2020-11-23 12:17:48	100	True	2020-11-23 12:17:49	R_2rHP8Z4ViXo5FVf	anonymous	I agree	Living	>6	5 to <8 years
2020-11-23 12:25:55	2020-11-23 12:27:55	100	True	2020-11-23 12:27:55	R_bBIisXTsqEwtuql	anonymous	I agree	Living	3	5 to <8 years
2020-11-23 12:29:03	2020-11-23 12:29:48	100	True	2020-11-23 12:29:48	R_294SxWuudSUhc0r	anonymous	I agree	Living	2	5 to <8 years
2020-11-23 13:42:08	2020-11-23 13:43:50	100	True	2020-11-23 13:43:50	R_3EFEUUFUz1weRxs	anonymous	I agree	Living	5	5 to <8 years
2020-11-23 15:51:01	2020-11-23 15:51:25	100	True	2020-11-23 15:51:25	R_uzjHiBbn91rLK7L	anonymous	I agree	Living	1	5 to <8 years
2020-11-23 17:42:21	2020-11-23 17:44:22	100	True	2020-11-23 17:44:22	R_3KUS7DdPVhPCJu2	anonymous	I agree	Living	1	5 to <8 years
2020-11-23 19:12:01	2020-11-23 19:12:57	100	True	2020-11-23 19:12:58	R_3Jt4QzhnPO8LTfc	anonymous	I agree	Living	3	5 to <8 years
2020-11-23 22:30:44	2020-11-23 22:31:13	100	True	2020-11-23 22:31:13	R_3kp1joeUfPNWiJ6	anonymous	I agree	Living	3	5 to <8 years
2020-11-24 21:39:02	2020-11-24 21:39:46	100	True	2020-11-24 21:39:46	R_3iHXssGVzWkw9xE	anonymous	I agree	Living	2	5 to <8 years
2020-11-25 05:59:46	2020-11-25 06:00:45	100	True	2020-11-25 06:00:45	R_3oQIXZL0xuluKxl	anonymous	I agree	Living	3	5 to <8 years
2020-11-25 08:47:00	2020-11-25 08:47:43	100	True	2020-11-25 08:47:43	R_2dXwdjhAGCe1SMP	anonymous	I agree	Living	1	5 to <8 years
2020-11-25 12:29:33	2020-11-25 12:30:20	100	True	2020-11-25 12:30:20	R_1IK0o4G7G5sboLB	anonymous	I agree	Living	2	5 to <8 years
2020-11-27 13:49:46	2020-11-27 13:51:34	100	True	2020-11-27 13:51:34	R_1QmxTNRt5NHl3zu	anonymous	I agree	Living	2	5 to <8 years
2020-11-23 11:22:27	2020-11-23 11:23:08	41	False	2020-11-30 11:23:30	R_12nHL3pqlyZcLmy	anonymous	I agree	Living	1	5 to <8 years
2020-11-23 15:08:18	2020-11-23 15:08:42	41	False	2020-11-30 15:08:44	R_2rpvDBx0Pa8y0Rm	anonymous	I agree	Living	3	5 to <8 years
2020-11-30 18:19:28	2020-11-30 18:20:18	100	True	2020-11-30 18:20:18	R_Z1todVxhRSsGBe9	anonymous	I agree	Living	3	5 to <8 years
2020-12-01 14:59:44	2020-12-01 15:01:39	100	True	2020-12-01 15:01:39	R_2xWW1PDJTxarpgM	anonymous	I agree	Living	2	5 to <8 years
2020-12-04 17:55:26	2020-12-04 17:56:50	100	True	2020-12-04 17:56:51	R_1o6EtMpEiJliViO	anonymous	I agree	Living	3	5 to <8 years
2020-11-24 03:17:57	2020-11-24 03:18:20	100	True	2020-11-24 03:18:20	R_sp1Lt4Q9SYTq0dH	anonymous	I agree	Living	3	3 to <5 years
2020-11-24 11:18:47	2020-11-24 11:19:09	100	True	2020-11-24 11:19:10	R_2fD04rEyY75H1g9	anonymous	I agree	Living	3	3 to <5 years
2020-11-25 14:14:14	2020-11-25 14:14:48	100	True	2020-11-25 14:14:48	R_30pYPuRt9LPkeJx	anonymous	I agree	Living	2	3 to <5 years
2020-11-23 13:15:19	2020-11-23 13:17:07	48	False	2020-11-30 13:17:14	R_1IhOT4a0tit7bf3	anonymous	I agree	Living	4	13 to <15 years	>10 years
2020-11-23 15:22:14	2020-11-23 15:24:59	48	False	2020-11-30 15:25:11	R_RgBUYuyvaDIKBXz	anonymous	I agree	Living	4	13 to <15 years	>10 years
2020-12-21 12:04:16	2020-12-21 13:49:52	48	False	2020-12-28 13:50:20	R_1E6a1Xzfx8geMpd	anonymous	I agree	Living	1	13 to <15 years	>10 years
2020-11-23 11:19:22	2020-11-23 11:20:08	48	False	2020-11-30 11:20:09	R_2xYrSfBKq6lNIyd	anonymous	I agree	Living	2	11 to <13 years	>10 years
2020-11-23 16:11:20	2020-11-23 16:17:23	48	False	2020-11-30 16:17:30	R_3qVbh4PjhjJ5nQP	anonymous	I agree	Living	1	11 to <13 years	>10 years
2020-11-23 18:08:48	2020-11-23 18:10:15	48	False	2020-11-30 18:10:34	R_Amq5Y8ImiiIjejT	anonymous	I agree	Living	2	11 to <13 years	>10 years
2020-11-23 22:03:17	2020-11-23 22:04:08	48	False	2020-11-30 22:04:11	R_1MYSLH2OmxOjSiQ	anonymous	I agree	Living	3	11 to <13 years	>10 years
2020-11-24 13:50:04	2020-11-24 13:54:26	48	False	2020-12-01 13:54:48	R_1ON1KhJF07bCVGf	email	I agree	Living	3	11 to <13 years	5 to <8 years
2020-11-24 02:35:09	2020-11-24 02:35:34	100	True	2020-11-24 02:35:35	R_2z8sdSVAyVyddwa	anonymous	I agree	Living	1	1 to <3 years
2020-11-24 10:01:34	2020-11-24 10:02:23	100	True	2020-11-24 10:02:23	R_3r2nlnBlfaIpW0K	anonymous	I agree	Living	2	1 to <3 years
2020-11-23 14:21:24	2020-11-23 14:22:29	100	True	2020-11-23 14:22:29	R_9GP0rRJGCG0DPUd	anonymous	I agree	Living	1	<1 year
2020-11-23 10:54:21	2020-11-23 10:54:41	100	True	2020-11-23 10:54:43	R_2uyNyB07oMpVmwO	preview	I agree	Deceased
2020-11-23 11:06:39	2020-11-23 11:07:03	100	True	2020-11-23 11:07:03	R_SIFjeYWom7N1XIR	anonymous	I agree	Deceased
2020-11-23 11:06:39	2020-11-23 11:07:14	100	True	2020-11-23 11:07:14	R_1fjhCtVVGE7u0lS	anonymous	I agree	Deceased
2020-11-23 11:07:15	2020-11-23 11:07:36	100	True	2020-11-23 11:07:36	R_vuvU893YSrrH4sx	anonymous	I agree	Deceased
2020-11-23 11:07:33	2020-11-23 11:08:12	100	True	2020-11-23 11:08:13	R_OKfNLdfs4NUzzaN	anonymous	I agree	Deceased
2020-11-23 11:07:53	2020-11-23 11:08:28	100	True	2020-11-23 11:08:29	R_2TKTzsYi00VKT9C	anonymous	I agree	Deceased
2020-11-23 11:08:18	2020-11-23 11:08:39	100	True	2020-11-23 11:08:40	R_2qw9vzZySP6AxyU	anonymous	I agree	Deceased
2020-11-23 11:07:37	2020-11-23 11:08:42	100	True	2020-11-23 11:08:42	R_3phhJKczFADBW80	anonymous	I agree	Deceased
2020-11-23 11:08:12	2020-11-23 11:08:44	100	True	2020-11-23 11:08:45	R_2WT0uZnkZXKosFQ	anonymous	I agree	Deceased
2020-11-23 11:08:50	2020-11-23 11:09:09	100	True	2020-11-23 11:09:09	R_1Qup5iZHLA7XfQb	anonymous	I agree	Deceased
2020-11-23 11:08:38	2020-11-23 11:09:12	100	True	2020-11-23 11:09:12	R_XzBkh6K9WW97tg5	anonymous	I agree	Deceased
2020-11-23 11:09:39	2020-11-23 11:10:04	100	True	2020-11-23 11:10:04	R_2Pvvyjx7rj1cc5E	anonymous	I agree	Deceased
2020-11-23 11:09:49	2020-11-23 11:10:05	100	True	2020-11-23 11:10:05	R_1n0kumPkL8xvJNn	anonymous	I agree	Deceased
2020-11-23 11:09:57	2020-11-23 11:10:23	100	True	2020-11-23 11:10:23	R_02uyamwyElqUOyJ	anonymous	I agree	Deceased
2020-11-23 11:10:25	2020-11-23 11:10:40	100	True	2020-11-23 11:10:40	R_4NNU5i7ielxMWcN	anonymous	I agree	Deceased
2020-11-23 11:10:00	2020-11-23 11:10:43	100	True	2020-11-23 11:10:43	R_3fNJXhGgJEmKRkx	email	I agree	Deceased
2020-11-23 11:10:18	2020-11-23 11:10:45	100	True	2020-11-23 11:10:45	R_1f8V2OddokpZYcX	anonymous	I agree	Deceased
2020-11-23 11:10:35	2020-11-23 11:10:58	100	True	2020-11-23 11:10:58	R_1n6hTyewOe1aeBS	anonymous	I agree	Deceased
2020-11-23 11:10:25	2020-11-23 11:11:05	100	True	2020-11-23 11:11:05	R_2OPXd61Pf81X98v	anonymous	I agree	Deceased
2020-11-23 11:10:35	2020-11-23 11:11:05	100	True	2020-11-23 11:11:05	R_yvw6koaoWpXXHvb	email	I agree	Deceased
2020-11-23 11:10:51	2020-11-23 11:11:08	100	True	2020-11-23 11:11:08	R_XU5hashFnKwSNsl	anonymous	I agree	Deceased
2020-11-23 11:10:54	2020-11-23 11:11:23	100	True	2020-11-23 11:11:24	R_XmSrKESHUebbTTH	anonymous	I agree	Deceased
2020-11-23 11:11:34	2020-11-23 11:12:26	100	True	2020-11-23 11:12:26	R_2cdOMN8g3cFD8qy	anonymous	I agree	Deceased
2020-11-23 11:12:08	2020-11-23 11:12:30	100	True	2020-11-23 11:12:30	R_0382drrY6EpowQ9	anonymous	I agree	Deceased
2020-11-23 11:12:34	2020-11-23 11:13:06	100	True	2020-11-23 11:13:06	R_2b0Cys8ebRFLvri	anonymous	I agree	Deceased
2020-11-23 11:12:53	2020-11-23 11:13:20	100	True	2020-11-23 11:13:20	R_3CJ9GoCPJuBY4xZ	anonymous	I agree	Deceased
2020-11-23 11:13:03	2020-11-23 11:13:26	100	True	2020-11-23 11:13:26	R_pQaTZRvKIakvJzX	anonymous	I agree	Deceased
2020-11-23 11:13:11	2020-11-23 11:13:34	100	True	2020-11-23 11:13:35	R_2Ppyf9z9Y3u1lCX	anonymous	I agree	Deceased
2020-11-23 11:13:15	2020-11-23 11:13:51	100	True	2020-11-23 11:13:51	R_bC8sQ4FA4AfxaAF	anonymous	I agree	Deceased
2020-11-23 11:12:31	2020-11-23 11:14:04	100	True	2020-11-23 11:14:04	R_1nZxVUzjFR7rSQn	anonymous	I agree	Deceased
2020-11-23 11:13:45	2020-11-23 11:14:06	100	True	2020-11-23 11:14:07	R_voDQgbzLS8kEpgJ	anonymous	I agree	Deceased
2020-11-23 11:13:22	2020-11-23 11:14:11	100	True	2020-11-23 11:14:11	R_1fklnz0Gdy2emMI	anonymous	I agree	Deceased
2020-11-23 11:13:52	2020-11-23 11:14:12	100	True	2020-11-23 11:14:12	R_3KOsHqDwvtV90zz	anonymous	I agree	Deceased
2020-11-23 11:14:07	2020-11-23 11:14:34	100	True	2020-11-23 11:14:34	R_3NDjMZJBSgQ7Pio	anonymous	I agree	Deceased
2020-11-23 11:13:31	2020-11-23 11:14:39	100	True	2020-11-23 11:14:39	R_1hM4vUarrTTht5s	anonymous	I agree	Deceased
2020-11-23 11:14:38	2020-11-23 11:14:57	100	True	2020-11-23 11:14:57	R_2bUkMfl9fKL6amw	anonymous	I agree	Deceased
2020-11-23 11:14:46	2020-11-23 11:15:04	100	True	2020-11-23 11:15:04	R_1IhFzkQV9PHWfGr	anonymous	I agree	Deceased
2020-11-23 11:14:26	2020-11-23 11:15:06	100	True	2020-11-23 11:15:06	R_RDmZuOw4LfFSbmN	anonymous	I agree	Deceased
2020-11-23 11:15:08	2020-11-23 11:15:30	100	True	2020-11-23 11:15:31	R_2CUuAbCxxcscgQy	anonymous	I agree	Deceased
2020-11-23 11:14:44	2020-11-23 11:15:34	100	True	2020-11-23 11:15:34	R_3CO4wGJGxiNMlYl	anonymous	I agree	Deceased
2020-11-23 11:15:16	2020-11-23 11:15:35	100	True	2020-11-23 11:15:35	R_0NeIn58QzrmrCwN	anonymous	I agree	Deceased
2020-11-23 11:14:54	2020-11-23 11:15:59	100	True	2020-11-23 11:15:59	R_2uKjDn8jv6X9dF4	anonymous	I agree	Deceased
2020-11-23 11:15:48	2020-11-23 11:16:09	100	True	2020-11-23 11:16:09	R_AAkr5uingBRjLpf	anonymous	I agree	Deceased
2020-11-23 11:15:48	2020-11-23 11:16:12	100	True	2020-11-23 11:16:12	R_vi6scctK9AxwKVr	anonymous	I agree	Deceased
2020-11-23 11:16:01	2020-11-23 11:16:17	100	True	2020-11-23 11:16:17	R_1Kpwmdf5Xibud6p	anonymous	I agree	Deceased
2020-11-23 11:16:03	2020-11-23 11:16:31	100	True	2020-11-23 11:16:31	R_277q6loLtMaU6dn	anonymous	I agree	Deceased
2020-11-23 11:16:23	2020-11-23 11:16:47	100	True	2020-11-23 11:16:48	R_WpTCDTkjM6czrLX	anonymous	I agree	Deceased
2020-11-23 11:16:35	2020-11-23 11:16:53	100	True	2020-11-23 11:16:53	R_1JUUmqHhnZD6U6s	anonymous	I agree	Deceased
2020-11-23 11:16:38	2020-11-23 11:16:54	100	True	2020-11-23 11:16:54	R_2R4WdzYsHmP6rBM	anonymous	I agree	Deceased
2020-11-23 11:16:46	2020-11-23 11:17:07	100	True	2020-11-23 11:17:07	R_2tyQGfhK4LkebVQ	anonymous	I agree	Deceased
2020-11-23 11:17:17	2020-11-23 11:17:38	100	True	2020-11-23 11:17:39	R_3iUpf5vJdKZmYuc	anonymous	I agree	Deceased
2020-11-23 11:17:31	2020-11-23 11:18:06	100	True	2020-11-23 11:18:06	R_1Nx2o6UjK99zvyv	anonymous	I agree	Deceased
2020-11-23 11:17:37	2020-11-23 11:18:10	100	True	2020-11-23 11:18:10	R_2U5iHa5MxNRGqJb	anonymous	I agree	Deceased
2020-11-23 11:17:34	2020-11-23 11:18:29	100	True	2020-11-23 11:18:30	R_2q2cWSnaJF5q4Tc	anonymous	I agree	Deceased
2020-11-23 11:18:19	2020-11-23 11:18:37	100	True	2020-11-23 11:18:37	R_1HbLzKNRhgPe4gh	anonymous	I agree	Deceased
2020-11-23 11:18:21	2020-11-23 11:18:50	100	True	2020-11-23 11:18:50	R_1oF3cQuzkDFePNw	anonymous	I agree	Deceased
2020-11-23 11:18:33	2020-11-23 11:19:10	100	True	2020-11-23 11:19:10	R_0TIMqROxCMolGNj	anonymous	I agree	Deceased
2020-11-23 11:19:05	2020-11-23 11:19:25	100	True	2020-11-23 11:19:25	R_1ODhd8WhBYcTnJ8	anonymous	I agree	Deceased
2020-11-23 11:19:36	2020-11-23 11:20:16	100	True	2020-11-23 11:20:16	R_3nkO6mCHHo3y6Dj	anonymous	I agree	Deceased
2020-11-23 11:19:18	2020-11-23 11:20:16	100	True	2020-11-23 11:20:16	R_3qE6nSi60FPogUE	anonymous	I agree	Deceased
2020-11-23 11:20:07	2020-11-23 11:20:22	100	True	2020-11-23 11:20:22	R_1fkgzNfi4r7ZfFn	anonymous	I agree	Deceased
2020-11-23 11:19:50	2020-11-23 11:20:34	100	True	2020-11-23 11:20:34	R_DSPMlT6FKvN5KUx	anonymous	I agree	Deceased
2020-11-23 11:20:55	2020-11-23 11:21:20	100	True	2020-11-23 11:21:20	R_3ltyso2JmFB9XOu	anonymous	I agree	Deceased
2020-11-23 11:21:39	2020-11-23 11:22:09	100	True	2020-11-23 11:22:09	R_etX088qlv0uXCaB	anonymous	I agree	Deceased
2020-11-23 11:22:23	2020-11-23 11:22:37	100	True	2020-11-23 11:22:38	R_3ENohrojOQI1L7d	anonymous	I agree	Deceased
2020-11-23 11:22:09	2020-11-23 11:22:45	100	True	2020-11-23 11:22:45	R_22Y8cL7k3cuAvDn	anonymous	I agree	Deceased
2020-11-23 11:23:16	2020-11-23 11:23:35	100	True	2020-11-23 11:23:35	R_21BvPDtKGMg6lF8	anonymous	I agree	Deceased
2020-11-23 11:23:13	2020-11-23 11:23:36	100	True	2020-11-23 11:23:36	R_24CbuBBA7J68whD	anonymous	I agree	Deceased
2020-11-23 11:23:26	2020-11-23 11:24:02	100	True	2020-11-23 11:24:02	R_3PmDTiqBaICNphr	anonymous	I agree	Deceased
2020-11-23 11:23:47	2020-11-23 11:24:10	100	True	2020-11-23 11:24:10	R_2zuSFZJxjcldoMr	anonymous	I agree	Deceased
2020-11-23 11:24:13	2020-11-23 11:24:59	100	True	2020-11-23 11:24:59	R_3erc9qaFqLf6LWj	anonymous	I agree	Deceased
2020-11-23 11:24:37	2020-11-23 11:25:02	100	True	2020-11-23 11:25:02	R_1eWxwhd9zucQPCz	anonymous	I agree	Deceased
2020-11-23 11:25:07	2020-11-23 11:25:35	100	True	2020-11-23 11:25:35	R_23VotZ3rBmkCj84	anonymous	I agree	Deceased
2020-11-23 11:25:29	2020-11-23 11:25:48	100	True	2020-11-23 11:25:48	R_UsjkChDzKXi9ICl	anonymous	I agree	Deceased
2020-11-23 11:22:09	2020-11-23 11:25:55	100	True	2020-11-23 11:25:55	R_22Wg6n2g7QXBM2y	anonymous	I agree	Deceased
2020-11-23 11:26:08	2020-11-23 11:26:28	100	True	2020-11-23 11:26:28	R_ahFzrmHditMMYUh	email	I agree	Deceased
2020-11-23 11:26:10	2020-11-23 11:26:29	100	True	2020-11-23 11:26:29	R_3EAxiK13xiCqhpE	anonymous	I agree	Deceased
2020-11-23 11:25:49	2020-11-23 11:26:43	100	True	2020-11-23 11:26:43	R_3JDHvRIYR9cAApI	anonymous	I agree	Deceased
2020-11-23 11:26:24	2020-11-23 11:26:43	100	True	2020-11-23 11:26:43	R_3nrvLhjYXG4ORAE	email	I agree	Deceased
2020-11-23 11:26:03	2020-11-23 11:26:45	100	True	2020-11-23 11:26:45	R_SOZfeqkxENZGc5H	email	I agree	Deceased
2020-11-23 11:26:43	2020-11-23 11:27:05	100	True	2020-11-23 11:27:05	R_1FRIxlrNDCGoLKo	anonymous	I agree	Deceased
2020-11-23 11:27:29	2020-11-23 11:28:14	100	True	2020-11-23 11:28:14	R_1mOcojKSezxQkDn	anonymous	I agree	Deceased
2020-11-23 11:27:46	2020-11-23 11:28:33	100	True	2020-11-23 11:28:33	R_OrECOUltwwQPzIl	anonymous	I agree	Deceased
2020-11-23 11:28:22	2020-11-23 11:29:33	100	True	2020-11-23 11:29:34	R_2YsniSRhIU3fw8b	anonymous	I agree	Deceased
2020-11-23 11:29:16	2020-11-23 11:29:36	100	True	2020-11-23 11:29:36	R_3qjOUgJ1ZDzpFOD	anonymous	I agree	Deceased
2020-11-23 11:29:07	2020-11-23 11:29:38	100	True	2020-11-23 11:29:38	R_33cXyMSsS23p7zy	anonymous	I agree	Deceased
2020-11-23 11:29:14	2020-11-23 11:29:57	100	True	2020-11-23 11:29:57	R_1QFzqeHBRv7QEKC	anonymous	I agree	Deceased
2020-11-23 11:30:04	2020-11-23 11:30:25	100	True	2020-11-23 11:30:25	R_3kbozbhwj4XxEOv	anonymous	I agree	Deceased
2020-11-23 11:30:07	2020-11-23 11:30:40	100	True	2020-11-23 11:30:40	R_2v0z0cHd39KNVfo	anonymous	I agree	Deceased
2020-11-23 11:29:54	2020-11-23 11:30:48	100	True	2020-11-23 11:30:48	R_8IIx9XX8nBldf8Z	anonymous	I agree	Deceased
2020-11-23 11:30:23	2020-11-23 11:30:58	100	True	2020-11-23 11:30:59	R_20MuHTEexmdyUOk	anonymous	I agree	Deceased
2020-11-23 11:30:36	2020-11-23 11:31:33	100	True	2020-11-23 11:31:33	R_3nI5HqxSsrvdwIg	anonymous	I agree	Deceased
2020-11-23 11:31:39	2020-11-23 11:32:03	100	True	2020-11-23 11:32:03	R_3KvyexBR4qbY0HV	anonymous	I agree	Deceased
2020-11-23 11:31:20	2020-11-23 11:32:05	100	True	2020-11-23 11:32:05	R_2XbqHwokwQduX0B	anonymous	I agree	Deceased
2020-11-23 11:31:53	2020-11-23 11:32:14	100	True	2020-11-23 11:32:14	R_1P78slXCA5OZ93R	anonymous	I agree	Deceased
2020-11-23 11:32:00	2020-11-23 11:33:08	100	True	2020-11-23 11:33:08	R_XuDMGR2PG0yUYtr	anonymous	I agree	Deceased
2020-11-23 11:32:59	2020-11-23 11:33:18	100	True	2020-11-23 11:33:18	R_2Xbc44usNY5wei7	anonymous	I agree	Deceased
2020-11-23 11:33:18	2020-11-23 11:33:31	100	True	2020-11-23 11:33:31	R_Bxg4NKEnaFFTUAx	anonymous	I agree	Deceased
2020-11-23 11:33:31	2020-11-23 11:33:51	100	True	2020-11-23 11:33:51	R_2fve3KdLqS72XOr	anonymous	I agree	Deceased
2020-11-23 11:33:22	2020-11-23 11:33:52	100	True	2020-11-23 11:33:53	R_p0ev8ppy7gfoX6x	anonymous	I agree	Deceased
2020-11-23 11:34:09	2020-11-23 11:34:48	100	True	2020-11-23 11:34:49	R_DMfoaMWS6umvkZP	anonymous	I agree	Deceased
2020-11-23 11:34:49	2020-11-23 11:35:10	100	True	2020-11-23 11:35:10	R_bPhz1VEJGgrfWhP	email	I agree	Deceased
2020-11-23 11:35:32	2020-11-23 11:36:09	100	True	2020-11-23 11:36:09	R_w1qwalJrYbkGXHb	anonymous	I agree	Deceased
2020-11-23 11:36:14	2020-11-23 11:36:41	100	True	2020-11-23 11:36:42	R_3MxMALGvggw4gRI	anonymous	I agree	Deceased
2020-11-23 11:36:33	2020-11-23 11:36:57	100	True	2020-11-23 11:36:57	R_3O09QwgQyE1SzW9	anonymous	I agree	Deceased
2020-11-23 11:36:45	2020-11-23 11:37:31	100	True	2020-11-23 11:37:32	R_AapJeiTVp0kwmWd	anonymous	I agree	Deceased
2020-11-23 11:38:27	2020-11-23 11:39:05	100	True	2020-11-23 11:39:05	R_3poudaxkcjl2pV4	anonymous	I agree	Deceased
2020-11-23 11:39:07	2020-11-23 11:39:34	100	True	2020-11-23 11:39:34	R_1oA3iq4cwm7FHNZ	anonymous	I agree	Deceased
2020-11-23 11:40:43	2020-11-23 11:41:07	100	True	2020-11-23 11:41:07	R_1mEqHqgcThb9VSC	anonymous	I agree	Deceased
2020-11-23 11:41:55	2020-11-23 11:42:35	100	True	2020-11-23 11:42:35	R_21jmSjXmPoVonJr	anonymous	I agree	Deceased
2020-11-23 11:42:29	2020-11-23 11:43:06	100	True	2020-11-23 11:43:07	R_ST4lRHIJlBG0iid	anonymous	I agree	Deceased
2020-11-23 11:43:09	2020-11-23 11:43:29	100	True	2020-11-23 11:43:29	R_1LS57Ou8zYRp2Aa	anonymous	I agree	Deceased
2020-11-23 11:43:24	2020-11-23 11:43:58	100	True	2020-11-23 11:43:59	R_vj1V7930AwRb6md	anonymous	I agree	Deceased
2020-11-23 11:36:51	2020-11-23 11:47:30	100	True	2020-11-23 11:47:31	R_2PuQiB5d8xWIbgn	anonymous	I agree	Deceased
2020-11-23 11:47:09	2020-11-23 11:47:44	100	True	2020-11-23 11:47:44	R_pSo6tLVw0al08WR	anonymous	I agree	Deceased
2020-11-23 11:47:35	2020-11-23 11:48:41	100	True	2020-11-23 11:48:41	R_3FRo0ClNDldaQa4	anonymous	I agree	Deceased
2020-11-23 11:48:53	2020-11-23 11:49:11	100	True	2020-11-23 11:49:11	R_11hJEyNNUNYU1Vu	anonymous	I agree	Deceased
2020-11-23 11:48:52	2020-11-23 11:49:14	100	True	2020-11-23 11:49:16	R_2tljQAWmMBSLcSv	anonymous	I agree	Deceased
2020-11-23 11:49:22	2020-11-23 11:49:43	100	True	2020-11-23 11:49:43	R_1Qz8lztloQLbG0F	anonymous	I agree	Deceased
2020-11-23 11:48:41	2020-11-23 11:50:08	100	True	2020-11-23 11:50:08	R_1o58O33xPDqPCSa	anonymous	I agree	Deceased
2020-11-23 11:50:05	2020-11-23 11:50:26	100	True	2020-11-23 11:50:26	R_24uY2edQ9qmSOpR	anonymous	I agree	Deceased
2020-11-23 11:51:18	2020-11-23 11:51:43	100	True	2020-11-23 11:51:44	R_2E6w1faYJ5DiedD	anonymous	I agree	Deceased
2020-11-23 11:51:25	2020-11-23 11:51:59	100	True	2020-11-23 11:51:59	R_2SCaSwEsyQSR6gZ	anonymous	I agree	Deceased
2020-11-23 11:51:31	2020-11-23 11:52:14	100	True	2020-11-23 11:52:15	R_3stqOn0x100VNB1	anonymous	I agree	Deceased
2020-11-23 11:52:15	2020-11-23 11:52:47	100	True	2020-11-23 11:52:47	R_OdNvJ3RalmgeuwF	anonymous	I agree	Deceased
2020-11-23 11:52:25	2020-11-23 11:52:51	100	True	2020-11-23 11:52:51	R_x6rQjolb7XjOVW1	anonymous	I agree	Deceased
2020-11-23 11:51:22	2020-11-23 11:52:56	100	True	2020-11-23 11:52:57	R_3NJyviFWAJsZldG	anonymous	I agree	Deceased
2020-11-23 11:52:46	2020-11-23 11:53:22	100	True	2020-11-23 11:53:22	R_1DCCREPl7gfUbBg	anonymous	I agree	Deceased
2020-11-23 11:53:05	2020-11-23 11:53:26	100	True	2020-11-23 11:53:27	R_2xEMizEmgCtxxUQ	anonymous	I agree	Deceased
2020-11-23 11:52:58	2020-11-23 11:53:27	100	True	2020-11-23 11:53:27	R_27WGAI799s7FBXX	anonymous	I agree	Deceased
2020-11-23 11:53:43	2020-11-23 11:54:20	100	True	2020-11-23 11:54:21	R_zbWoj8GwO1w57l7	anonymous	I agree	Deceased
2020-11-23 11:54:14	2020-11-23 11:54:33	100	True	2020-11-23 11:54:34	R_3hooe93zJ3cCkrz	anonymous	I agree	Deceased
2020-11-23 11:54:15	2020-11-23 11:54:54	100	True	2020-11-23 11:54:55	R_1N3XP4MzvNy5vr0	anonymous	I agree	Deceased
2020-11-23 11:54:24	2020-11-23 11:54:58	100	True	2020-11-23 11:54:58	R_xronjXgU1anYbMl	email	I agree	Deceased
2020-11-23 11:54:52	2020-11-23 11:55:18	100	True	2020-11-23 11:55:19	R_AKT0qkT3gROB6et	anonymous	I agree	Deceased
2020-11-23 11:57:03	2020-11-23 11:57:30	100	True	2020-11-23 11:57:30	R_2rpfnsE569rxKSc	anonymous	I agree	Deceased
2020-11-23 11:57:41	2020-11-23 11:58:02	100	True	2020-11-23 11:58:02	R_2Cv9zuq2FtSk9mS	anonymous	I agree	Deceased
2020-11-23 11:57:31	2020-11-23 11:58:06	100	True	2020-11-23 11:58:06	R_3oC3HMx3pN4Jr4p	anonymous	I agree	Deceased
2020-11-23 11:57:35	2020-11-23 11:58:13	100	True	2020-11-23 11:58:13	R_1QGxJ7yDzL3pHtN	anonymous	I agree	Deceased
2020-11-23 11:58:10	2020-11-23 11:58:48	100	True	2020-11-23 11:58:48	R_3nUaukHFb8TytAN	anonymous	I disagree, I understand that by disagreeing to the disclosure agreement I cannot participate in this study
2020-11-23 11:58:45	2020-11-23 11:58:55	100	True	2020-11-23 11:58:55	R_XY7WdE8p7CMwtLr	anonymous	I agree	Deceased
2020-11-23 11:59:14	2020-11-23 11:59:36	100	True	2020-11-23 11:59:36	R_1QB1lTdi0GyckFu	anonymous	I agree	Deceased
2020-11-23 11:59:23	2020-11-23 11:59:57	100	True	2020-11-23 11:59:57	R_2rGXe5iVODLXqk1	anonymous	I agree	Deceased
2020-11-23 11:59:24	2020-11-23 12:00:01	100	True	2020-11-23 12:00:01	R_1QH5mUBiSwiHAlE	anonymous	I agree	Deceased
2020-11-23 12:00:29	2020-11-23 12:01:00	100	True	2020-11-23 12:01:00	R_qJa0TTa9lsbtoBj	anonymous	I agree	Deceased
2020-11-23 12:00:30	2020-11-23 12:01:21	100	True	2020-11-23 12:01:22	R_1pEf8HkEkV3iD4z	anonymous	I agree	Deceased
2020-11-23 12:02:11	2020-11-23 12:02:46	100	True	2020-11-23 12:02:46	R_1FsSiOBAfePCWEH	anonymous	I agree	Deceased
2020-11-23 12:03:31	2020-11-23 12:03:48	100	True	2020-11-23 12:03:49	R_3jYUkerlpbQAE4D	anonymous	I agree	Deceased
2020-11-23 12:02:43	2020-11-23 12:04:14	100	True	2020-11-23 12:04:14	R_s8csNZ8wlLIzNUl	anonymous	I agree	Deceased
2020-11-23 12:03:57	2020-11-23 12:04:31	100	True	2020-11-23 12:04:31	R_3Hnvc3WHr4aYZh0	anonymous	I agree	Deceased
2020-11-23 12:04:21	2020-11-23 12:04:42	100	True	2020-11-23 12:04:43	R_2dAbWEi0kWKCMXN	anonymous	I agree	Deceased
2020-11-23 12:04:06	2020-11-23 12:05:00	100	True	2020-11-23 12:05:01	R_3guPCsxCsoTKjFT	anonymous	I agree	Deceased
2020-11-23 12:04:16	2020-11-23 12:05:06	100	True	2020-11-23 12:05:06	R_12JeCbChxCGpy9c	anonymous	I agree	Deceased
2020-11-23 12:05:08	2020-11-23 12:05:43	100	True	2020-11-23 12:05:44	R_3dYyGCWTPZWSpX1	anonymous	I agree	Deceased
2020-11-23 12:05:38	2020-11-23 12:05:56	100	True	2020-11-23 12:05:56	R_1f2FgDmWN3VORUR	anonymous	I agree	Deceased
2020-11-23 12:06:03	2020-11-23 12:06:46	100	True	2020-11-23 12:06:46	R_1GVb3GqsbGh8Lpc	anonymous	I agree	Deceased
2020-11-23 12:07:44	2020-11-23 12:08:16	100	True	2020-11-23 12:08:16	R_2Pj3kwL6iw6CvkP	anonymous	I agree	Deceased
2020-11-23 12:10:13	2020-11-23 12:10:46	100	True	2020-11-23 12:10:46	R_2v9dJLAVStotPBG	anonymous	I agree	Deceased
2020-11-23 12:10:52	2020-11-23 12:11:16	100	True	2020-11-23 12:11:16	R_0AIojz4QLPz6a7T	anonymous	I agree	Deceased
2020-11-23 12:11:21	2020-11-23 12:11:52	100	True	2020-11-23 12:11:52	R_28ZGSRP4TmX8uAY	anonymous	I agree	Deceased
2020-11-23 12:13:45	2020-11-23 12:14:16	100	True	2020-11-23 12:14:16	R_1NCWUrsbJqwJt0D	anonymous	I agree	Deceased
2020-11-23 12:13:56	2020-11-23 12:14:31	100	True	2020-11-23 12:14:31	R_1gUQjIvmasrCQVp	anonymous	I agree	Deceased
2020-11-23 12:14:05	2020-11-23 12:14:49	100	True	2020-11-23 12:14:49	R_Xh0QMzK8CqOxJGV	anonymous	I agree	Deceased
2020-11-23 12:15:07	2020-11-23 12:15:38	100	True	2020-11-23 12:15:38	R_3nw2ocFrhmtanT1	anonymous	I agree	Deceased
2020-11-23 12:15:42	2020-11-23 12:16:29	100	True	2020-11-23 12:16:30	R_3Oe1dNtQu9qKc7w	anonymous	I agree	Deceased
2020-11-23 12:17:13	2020-11-23 12:17:37	100	True	2020-11-23 12:17:38	R_2CIyMZF8Y3CiDZP	anonymous	I agree	Deceased
2020-11-23 12:17:34	2020-11-23 12:18:26	100	True	2020-11-23 12:18:26	R_3QYQ09VZ0RcGnAt	anonymous	I agree	Deceased
2020-11-23 12:19:53	2020-11-23 12:20:14	100	True	2020-11-23 12:20:14	R_3kohBnN7JmZo5IN	anonymous	I agree	Deceased
2020-11-23 12:20:08	2020-11-23 12:20:38	100	True	2020-11-23 12:20:38	R_262UOjMhIvJxqN5	anonymous	I agree	Deceased
2020-11-23 12:21:02	2020-11-23 12:21:41	100	True	2020-11-23 12:21:42	R_R82SRlUb8vmeSBj	anonymous	I agree	Deceased
2020-11-23 12:21:32	2020-11-23 12:21:54	100	True	2020-11-23 12:21:55	R_3q9vnQv2bZlEX2Y	anonymous	I agree	Deceased
2020-11-23 12:23:51	2020-11-23 12:24:21	100	True	2020-11-23 12:24:21	R_s6kuKGH1jHlrQlP	anonymous	I agree	Deceased
2020-11-23 12:23:46	2020-11-23 12:25:18	100	True	2020-11-23 12:25:18	R_2QAiqo5QFljePwy	anonymous	I agree	Deceased
2020-11-23 12:24:24	2020-11-23 12:25:35	100	True	2020-11-23 12:25:36	R_3iVhmDekUuq85f2	anonymous	I agree	Deceased
2020-11-23 12:29:18	2020-11-23 12:29:50	100	True	2020-11-23 12:29:51	R_O72PleVrhLMTiJr	anonymous	I agree	Deceased
2020-11-23 12:29:02	2020-11-23 12:30:36	100	True	2020-11-23 12:30:36	R_pA8sDiNGjY9HFhT	anonymous	I agree	Deceased
2020-11-23 12:31:00	2020-11-23 12:31:38	100	True	2020-11-23 12:31:39	R_3QMAXUgv7HIfilc	anonymous	I agree	Deceased
2020-11-23 12:32:26	2020-11-23 12:32:42	100	True	2020-11-23 12:32:43	R_2pYwwOdAATls8MN	anonymous	I agree	Deceased
2020-11-23 12:35:02	2020-11-23 12:35:34	100	True	2020-11-23 12:35:34	R_A4mhBPMHzWu8rPb	anonymous	I agree	Deceased
2020-11-23 12:35:43	2020-11-23 12:36:06	100	True	2020-11-23 12:36:06	R_12L4Rp6ksULOxFY	anonymous	I agree	Deceased
2020-11-23 12:36:01	2020-11-23 12:37:01	100	True	2020-11-23 12:37:01	R_3m4QHnabQLOypzR	anonymous	I agree	Deceased
2020-11-23 12:39:55	2020-11-23 12:40:25	100	True	2020-11-23 12:40:26	R_SCdlqXHAOSWsrzb	anonymous	I agree	Deceased
2020-11-23 12:40:25	2020-11-23 12:40:52	100	True	2020-11-23 12:40:52	R_Q5RoPohDBbbRXO1	anonymous	I agree	Deceased
2020-11-23 12:41:06	2020-11-23 12:41:34	100	True	2020-11-23 12:41:34	R_3syUGb266vINCNz	anonymous	I agree	Deceased
2020-11-23 12:41:43	2020-11-23 12:42:20	100	True	2020-11-23 12:42:21	R_PwiLg2qtObSnIad	anonymous	I agree	Deceased
2020-11-23 12:43:38	2020-11-23 12:44:19	100	True	2020-11-23 12:44:19	R_2vYZU19DJ9Ig6rV	anonymous	I agree	Deceased
2020-11-23 12:44:40	2020-11-23 12:45:08	100	True	2020-11-23 12:45:08	R_3nMzAq1vcfngzeX	anonymous	I agree	Deceased
2020-11-23 12:45:51	2020-11-23 12:46:28	100	True	2020-11-23 12:46:29	R_2zx3TJo2Pfa5pfb	anonymous	I agree	Deceased
2020-11-23 12:47:42	2020-11-23 12:48:13	100	True	2020-11-23 12:48:13	R_2ByV0ioTdH5UDxx	anonymous	I agree	Deceased
2020-11-23 12:48:56	2020-11-23 12:49:51	100	True	2020-11-23 12:49:51	R_1pDwidjtdkceI4V	anonymous	I agree	Deceased
2020-11-23 12:50:38	2020-11-23 12:51:16	100	True	2020-11-23 12:51:16	R_3fwoUm1bOELJY15	anonymous	I agree	Deceased
2020-11-23 12:52:08	2020-11-23 12:52:55	100	True	2020-11-23 12:52:55	R_3KxBjdWu3okUXuy	anonymous	I agree	Deceased
2020-11-23 12:53:54	2020-11-23 12:54:25	100	True	2020-11-23 12:54:25	R_1GT9vVS3x2V4i8w	anonymous	I agree	Deceased
2020-11-23 12:53:01	2020-11-23 12:54:45	100	True	2020-11-23 12:54:46	R_3rTeOrWFA9VkIMb	anonymous	I agree	Deceased
2020-11-23 12:54:45	2020-11-23 12:55:03	100	True	2020-11-23 12:55:03	R_1ghHd5d8aBPdV4e	anonymous	I agree	Deceased
2020-11-23 12:58:46	2020-11-23 12:59:10	100	True	2020-11-23 12:59:10	R_30xcgHMdsYO8ct8	anonymous	I agree	Deceased
2020-11-23 12:59:31	2020-11-23 13:00:01	100	True	2020-11-23 13:00:01	R_3rGLljpN0S6tXqX	anonymous	I agree	Deceased
2020-11-23 13:02:40	2020-11-23 13:03:02	100	True	2020-11-23 13:03:02	R_2flYzxLGs5Iieir	anonymous	I agree	Deceased
2020-11-23 13:02:31	2020-11-23 13:03:50	100	True	2020-11-23 13:03:50	R_2dA1ZFeBpknKoQw	anonymous	I agree	Deceased
2020-11-23 13:03:49	2020-11-23 13:04:18	100	True	2020-11-23 13:04:18	R_2SDoh4dpih19UWD	anonymous	I agree	Deceased
2020-11-23 13:06:28	2020-11-23 13:06:55	100	True	2020-11-23 13:06:55	R_1H1PIZV3uJB02oq	anonymous	I agree	Deceased
2020-11-23 13:06:39	2020-11-23 13:07:16	100	True	2020-11-23 13:07:16	R_2us8HUSSuYdYu8O	anonymous	I agree	Deceased
2020-11-23 13:10:04	2020-11-23 13:10:24	100	True	2020-11-23 13:10:24	R_28U96rDvKaudSaC	anonymous	I agree	Deceased
2020-11-23 13:10:43	2020-11-23 13:11:08	100	True	2020-11-23 13:11:08	R_6zgJd58qDPqba2B	anonymous	I agree	Deceased
2020-11-23 13:10:57	2020-11-23 13:11:17	100	True	2020-11-23 13:11:17	R_2v7A1cbaVJd84l2	anonymous	I agree	Deceased
2020-11-23 13:12:07	2020-11-23 13:12:34	100	True	2020-11-23 13:12:34	R_s6XbSyecdtuKe4N	anonymous	I agree	Deceased
2020-11-23 13:13:56	2020-11-23 13:14:16	100	True	2020-11-23 13:14:16	R_1QJGlR0u8vScvwB	anonymous	I disagree, I understand that by disagreeing to the disclosure agreement I cannot participate in this study
2020-11-23 13:13:58	2020-11-23 13:14:44	100	True	2020-11-23 13:14:45	R_1LCgW8xga3Iequ2	anonymous	I agree	Deceased
2020-11-23 13:17:16	2020-11-23 13:18:05	100	True	2020-11-23 13:18:06	R_2V4qjje7KUDz1uz	anonymous	I agree	Deceased
2020-11-23 13:20:37	2020-11-23 13:21:13	100	True	2020-11-23 13:21:13	R_7Qk1Gw7frbUA8W5	anonymous	I agree	Deceased
2020-11-23 13:24:41	2020-11-23 13:25:06	100	True	2020-11-23 13:25:07	R_O6H7LmkgFpBnUZj	anonymous	I agree	Deceased
2020-11-23 13:26:59	2020-11-23 13:27:22	100	True	2020-11-23 13:27:22	R_1Dpf1m8qH7PiVWy	anonymous	I agree	Deceased
2020-11-23 13:30:22	2020-11-23 13:30:44	100	True	2020-11-23 13:30:44	R_1NwykMBE2WsH6IO	anonymous	I agree	Deceased
2020-11-23 13:30:20	2020-11-23 13:30:47	100	True	2020-11-23 13:30:47	R_R8hT9tNPa5EneRX	anonymous	I agree	Deceased
2020-11-23 13:30:31	2020-11-23 13:31:01	100	True	2020-11-23 13:31:01	R_1Qaohtnlr4Kflb0	anonymous	I agree	Deceased
2020-11-23 13:30:39	2020-11-23 13:31:55	100	True	2020-11-23 13:31:55	R_sdNySJVUxmr0yjv	anonymous	I agree	Deceased
2020-11-23 13:32:22	2020-11-23 13:32:43	100	True	2020-11-23 13:32:44	R_0HARDAV9OJeljTX	anonymous	I agree	Deceased
2020-11-23 13:34:08	2020-11-23 13:34:30	100	True	2020-11-23 13:34:30	R_1mh37CFoUtGaDcA	anonymous	I agree	Deceased
2020-11-23 13:35:12	2020-11-23 13:35:33	100	True	2020-11-23 13:35:33	R_3fDk5IQXLYbflWF	anonymous	I agree	Deceased
2020-11-23 13:36:34	2020-11-23 13:38:15	100	True	2020-11-23 13:38:15	R_2ToTux812ZKUKaU	anonymous	I agree	Deceased
2020-11-23 13:37:16	2020-11-23 13:41:11	100	True	2020-11-23 13:41:11	R_1gnoTWr0WAqFp6M	anonymous	I agree	Deceased
2020-11-23 13:41:29	2020-11-23 13:42:05	100	True	2020-11-23 13:42:05	R_3Ec1yqmwpbkEX6F	anonymous	I agree	Deceased
2020-11-23 13:45:15	2020-11-23 13:45:37	100	True	2020-11-23 13:45:37	R_RW7IuT9Hwilc7h7	anonymous	I agree	Deceased
2020-11-23 13:51:23	2020-11-23 13:51:44	100	True	2020-11-23 13:51:45	R_QgYmaejI8SujTkR	anonymous	I agree	Deceased
2020-11-23 13:59:26	2020-11-23 13:59:44	100	True	2020-11-23 13:59:44	R_3kmIWTz8erfSTUV	anonymous	I agree	Deceased
2020-11-23 14:02:02	2020-11-23 14:02:59	100	True	2020-11-23 14:02:59	R_0DkBDrKGj7iCGoF	anonymous	I agree	Deceased
2020-11-23 11:42:49	2020-11-23 14:07:17	100	True	2020-11-23 14:07:17	R_2uEfAv7b2dhHhbo	anonymous	I agree	Deceased
2020-11-23 14:10:51	2020-11-23 14:11:18	100	True	2020-11-23 14:11:18	R_1iePusRbkOAG1IO	anonymous	I agree	Deceased
2020-11-23 14:11:09	2020-11-23 14:11:52	100	True	2020-11-23 14:11:52	R_2sSwkvE5o7PZjDK	anonymous	I agree	Deceased
2020-11-23 14:11:55	2020-11-23 14:12:19	100	True	2020-11-23 14:12:19	R_bHDTCWGKRxWMIal	anonymous	I agree	Deceased
2020-11-23 14:12:48	2020-11-23 14:13:27	100	True	2020-11-23 14:13:28	R_24eoDCo3wuUzRRY	anonymous	I agree	Deceased
2020-11-23 14:13:34	2020-11-23 14:13:57	100	True	2020-11-23 14:13:58	R_cBbjexAIlGYlRex	anonymous	I agree	Deceased
2020-11-23 14:17:12	2020-11-23 14:17:29	100	True	2020-11-23 14:17:29	R_bsDINJWTSeUWrgR	anonymous	I agree	Deceased
2020-11-23 14:17:24	2020-11-23 14:17:43	100	True	2020-11-23 14:17:43	R_2yryTJ7V44PAJ5s	email	I agree	Deceased
2020-11-23 14:20:15	2020-11-23 14:20:57	100	True	2020-11-23 14:20:58	R_3g5DaIOSUMrcyAz	anonymous	I agree	Deceased
2020-11-23 14:20:46	2020-11-23 14:21:15	100	True	2020-11-23 14:21:15	R_3ESexot7u7Qfzv7	anonymous	I agree	Deceased
2020-11-23 14:21:33	2020-11-23 14:23:26	100	True	2020-11-23 14:23:26	R_3J1MpaYmWn0YIST	anonymous	I agree	Deceased
2020-11-23 14:23:50	2020-11-23 14:24:17	100	True	2020-11-23 14:24:17	R_3HnUpiSClfF78FL	anonymous	I agree	Deceased
2020-11-23 14:24:00	2020-11-23 14:24:21	100	True	2020-11-23 14:24:21	R_OPSM7WOty0NTUGd	anonymous	I agree	Deceased
2020-11-23 14:25:34	2020-11-23 14:25:59	100	True	2020-11-23 14:25:59	R_3stE2ifFqpxtXkg	anonymous	I agree	Deceased
2020-11-23 14:26:35	2020-11-23 14:27:02	100	True	2020-11-23 14:27:02	R_1mttuVEKzunxe2a	anonymous	I agree	Deceased
2020-11-23 14:26:29	2020-11-23 14:27:08	100	True	2020-11-23 14:27:09	R_z7oKbas66vYfcqd	anonymous	I agree	Deceased
2020-11-23 14:30:07	2020-11-23 14:30:24	100	True	2020-11-23 14:30:25	R_OOvbc0y9cvdUOsN	anonymous	I agree	Deceased
2020-11-23 14:32:45	2020-11-23 14:33:35	100	True	2020-11-23 14:33:35	R_3q7MZ8lTGkmQMzN	anonymous	I agree	Deceased
2020-11-23 14:33:36	2020-11-23 14:34:20	100	True	2020-11-23 14:34:21	R_1hAsAECQzjM8Ka4	anonymous	I agree	Deceased
2020-11-23 14:37:42	2020-11-23 14:38:14	100	True	2020-11-23 14:38:14	R_1pLhjrqOC9LbUEq	anonymous	I agree	Deceased
2020-11-23 14:38:51	2020-11-23 14:39:20	100	True	2020-11-23 14:39:20	R_3OjOMlYMTTPILFM	anonymous	I agree	Deceased
2020-11-23 14:39:47	2020-11-23 14:40:03	100	True	2020-11-23 14:40:04	R_31BPE6k2dWlwAqs	anonymous	I agree	Deceased
2020-11-23 14:46:27	2020-11-23 14:46:49	100	True	2020-11-23 14:46:49	R_3fWfJkChQ4m3YrP	anonymous	I agree	Deceased
2020-11-23 14:47:58	2020-11-23 14:48:52	100	True	2020-11-23 14:48:52	R_3DGe9X7lVGg6mQN	anonymous	I agree	Deceased
2020-11-23 14:50:50	2020-11-23 14:51:22	100	True	2020-11-23 14:51:22	R_32XV8SU8qlqYmyk	anonymous	I agree	Deceased
2020-11-23 15:02:34	2020-11-23 15:02:54	100	True	2020-11-23 15:02:54	R_3J27gEc0jvmtsnf	anonymous	I agree	Deceased
2020-11-23 15:12:51	2020-11-23 15:13:32	100	True	2020-11-23 15:13:32	R_3fOWnOYgLWcqE7q	anonymous	I agree	Deceased
2020-11-23 15:13:07	2020-11-23 15:13:36	100	True	2020-11-23 15:13:36	R_2zucNG3c7LUkoyt	anonymous	I agree	Deceased
2020-11-23 15:26:08	2020-11-23 15:26:27	100	True	2020-11-23 15:26:27	R_20OIKr99OpbtUPQ	anonymous	I agree	Deceased
2020-11-23 15:28:03	2020-11-23 15:28:42	100	True	2020-11-23 15:28:42	R_1IG9vdXEuSSi0eh	anonymous	I agree	Deceased
2020-11-23 15:31:27	2020-11-23 15:32:09	100	True	2020-11-23 15:32:09	R_3suCHaWQiAIxSEw	anonymous	I agree	Deceased
2020-11-23 15:37:05	2020-11-23 15:37:31	100	True	2020-11-23 15:37:31	R_1CHDKS41P8pitOk	anonymous	I agree	Deceased
2020-11-23 15:37:55	2020-11-23 15:38:33	100	True	2020-11-23 15:38:33	R_8831HWjP8xwDwfD	anonymous	I agree	Deceased
2020-11-23 15:38:16	2020-11-23 15:39:04	100	True	2020-11-23 15:39:05	R_1nZx5idsuzYytCX	anonymous	I agree	Deceased
2020-11-23 15:40:08	2020-11-23 15:40:34	100	True	2020-11-23 15:40:34	R_23TsjpGAjmAw1rv	anonymous	I agree	Deceased
2020-11-23 15:40:26	2020-11-23 15:40:59	100	True	2020-11-23 15:40:59	R_2VQ5gXwJlTEx9E3	anonymous	I agree	Deceased
2020-11-23 15:47:26	2020-11-23 15:47:53	100	True	2020-11-23 15:47:54	R_2P2beYUj1e9lTCm	anonymous	I agree	Deceased
2020-11-23 15:50:01	2020-11-23 15:50:35	100	True	2020-11-23 15:50:35	R_1cY6W2UGFt6UPP3	anonymous	I agree	Deceased
2020-11-23 15:50:11	2020-11-23 15:50:52	100	True	2020-11-23 15:50:52	R_3gYrF7PRpsx1Kfp	anonymous	I agree	Deceased
2020-11-23 15:56:28	2020-11-23 15:56:50	100	True	2020-11-23 15:56:50	R_1Q3FizWNUEMpgpg	anonymous	I agree	Deceased
2020-11-23 15:56:53	2020-11-23 15:57:43	100	True	2020-11-23 15:57:44	R_3Ppmt1J699ixxUk	anonymous	I agree	Deceased
2020-11-23 15:56:19	2020-11-23 15:58:08	100	True	2020-11-23 15:58:08	R_UJQIoFUmYuLIo5b	anonymous	I agree	Deceased
2020-11-23 15:59:14	2020-11-23 15:59:37	100	True	2020-11-23 15:59:37	R_2zj4xSmcwl9SPIV	anonymous	I agree	Deceased
2020-11-23 16:06:47	2020-11-23 16:07:34	100	True	2020-11-23 16:07:34	R_2ZV0liW6CVSsrt6	anonymous	I agree	Deceased
2020-11-23 16:07:31	2020-11-23 16:08:08	100	True	2020-11-23 16:08:08	R_2YP11abgho69fTv	anonymous	I agree	Deceased
2020-11-23 16:16:24	2020-11-23 16:17:50	100	True	2020-11-23 16:17:50	R_2yq2SlATlKbGi7n	anonymous	I agree	Deceased
2020-11-23 16:18:44	2020-11-23 16:19:05	100	True	2020-11-23 16:19:05	R_7OMwfEHafVR7iil	anonymous	I agree	Deceased
2020-11-23 16:21:14	2020-11-23 16:21:51	100	True	2020-11-23 16:21:51	R_1hQrszSLy1wfMnG	anonymous	I agree	Deceased
2020-11-23 16:23:07	2020-11-23 16:23:54	100	True	2020-11-23 16:23:55	R_2SkjSitdkTEuIX5	email	I agree	Deceased
2020-11-23 16:34:19	2020-11-23 16:35:04	100	True	2020-11-23 16:35:04	R_3R1MWYPxoOCe2LW	anonymous	I agree	Deceased
2020-11-23 16:35:20	2020-11-23 16:35:50	100	True	2020-11-23 16:35:50	R_3Hk9ofHCdObhazi	anonymous	I agree	Deceased
2020-11-23 16:38:09	2020-11-23 16:38:42	100	True	2020-11-23 16:38:42	R_1gcjEBGv4HhXaih	anonymous	I agree	Deceased
2020-11-23 16:38:28	2020-11-23 16:39:08	100	True	2020-11-23 16:39:08	R_RUNgLbs575LhGQF	anonymous	I agree	Deceased
2020-11-23 16:07:21	2020-11-23 16:48:42	100	True	2020-11-23 16:48:42	R_UX67PSMQ8tYUNKF	anonymous	I agree	Deceased
2020-11-23 16:52:52	2020-11-23 16:53:57	100	True	2020-11-23 16:53:57	R_21B8hVWnnh6kV67	anonymous	I agree	Deceased
2020-11-23 17:03:25	2020-11-23 17:03:40	100	True	2020-11-23 17:03:41	R_3fGEla5R5u2KhnZ	anonymous	I agree	Deceased
2020-11-23 17:09:28	2020-11-23 17:10:18	100	True	2020-11-23 17:10:18	R_2Rb2IvJqk5y7zeN	anonymous	I agree	Deceased
2020-11-23 17:09:59	2020-11-23 17:10:28	100	True	2020-11-23 17:10:28	R_1psqeTVn1zbQuY1	anonymous	I agree	Deceased
2020-11-23 17:10:50	2020-11-23 17:11:23	100	True	2020-11-23 17:11:23	R_1OCXL0pHeKCo8WP	anonymous	I agree	Deceased
2020-11-23 17:14:29	2020-11-23 17:15:21	100	True	2020-11-23 17:15:21	R_Ufqr5s1LxTfdU8V	anonymous	I agree	Deceased
2020-11-23 17:18:15	2020-11-23 17:18:46	100	True	2020-11-23 17:18:46	R_ypBeQHgz2zoSSxH	anonymous	I agree	Deceased
2020-11-23 17:22:45	2020-11-23 17:23:28	100	True	2020-11-23 17:23:28	R_wLt5fTWa76qzF17	anonymous	I agree	Deceased
2020-11-23 17:27:53	2020-11-23 17:28:29	100	True	2020-11-23 17:28:29	R_3oHYUkcrdW49lu6	anonymous	I agree	Deceased
2020-11-23 17:32:24	2020-11-23 17:32:49	100	True	2020-11-23 17:32:50	R_2S6o4pZYCAth0Eu	anonymous	I agree	Deceased
2020-11-23 17:32:27	2020-11-23 17:33:24	100	True	2020-11-23 17:33:25	R_1f3OCVXKAUB3fcl	anonymous	I agree	Deceased
2020-11-23 17:49:58	2020-11-23 17:53:21	100	True	2020-11-23 17:53:21	R_bpe5a0Uneahp2Tf	anonymous	I agree	Deceased
2020-11-23 17:53:18	2020-11-23 17:53:45	100	True	2020-11-23 17:53:45	R_1cZo4qiGmGdYtod	anonymous	I agree	Deceased
2020-11-23 17:51:29	2020-11-23 17:54:09	100	True	2020-11-23 17:54:09	R_yJjHSjElfRhR7SV	anonymous	I agree	Deceased
2020-11-23 17:58:19	2020-11-23 17:58:41	100	True	2020-11-23 17:58:41	R_1kNYd3nkxEifZEm	anonymous	I agree	Deceased
2020-11-23 18:11:16	2020-11-23 18:11:53	100	True	2020-11-23 18:11:53	R_3NV2hmxhbS1Nwsx	anonymous	I agree	Deceased
2020-11-23 18:18:41	2020-11-23 18:19:11	100	True	2020-11-23 18:19:11	R_78mzVEHeyqBPr4l	anonymous	I agree	Deceased
2020-11-23 18:21:15	2020-11-23 18:22:03	100	True	2020-11-23 18:22:03	R_1eLGgLE6pCU4crh	anonymous	I agree	Deceased
2020-11-23 18:25:11	2020-11-23 18:25:54	100	True	2020-11-23 18:25:55	R_10ubyfgHD7df4hE	anonymous	I agree	Deceased
2020-11-23 18:41:17	2020-11-23 18:41:50	100	True	2020-11-23 18:41:50	R_2wHVE2PGjXSCjzH	anonymous	I agree	Deceased
2020-11-23 18:43:58	2020-11-23 18:45:21	100	True	2020-11-23 18:45:22	R_2asnXv7ANSK61KW	anonymous	I agree	Deceased
2020-11-23 18:46:32	2020-11-23 18:46:59	100	True	2020-11-23 18:46:59	R_2doHzh0qDEQP67C	anonymous	I agree	Deceased
2020-11-23 18:58:42	2020-11-23 18:59:15	100	True	2020-11-23 18:59:15	R_ZHPxg17sHFtd2Xn	anonymous	I agree	Deceased
2020-11-23 19:04:27	2020-11-23 19:04:50	100	True	2020-11-23 19:04:50	R_2QQJNooJFI6k6XE	anonymous	I agree	Deceased
2020-11-23 19:11:22	2020-11-23 19:12:00	100	True	2020-11-23 19:12:00	R_1Eb2aS5Ckn5hBGj	anonymous	I agree	Deceased
2020-11-23 19:19:17	2020-11-23 19:19:42	100	True	2020-11-23 19:19:43	R_3s6zmJMA9H6Thlr	anonymous	I agree	Deceased
2020-11-23 19:25:27	2020-11-23 19:25:48	100	True	2020-11-23 19:25:48	R_1OTCXUNcU52VwLF	anonymous	I agree	Deceased
2020-11-23 19:30:34	2020-11-23 19:31:06	100	True	2020-11-23 19:31:06	R_tDSf8YHFOn1EahX	anonymous	I agree	Deceased
2020-11-23 19:52:54	2020-11-23 19:53:23	100	True	2020-11-23 19:53:23	R_2To5SbUECGFLTtC	anonymous	I agree	Deceased
2020-11-23 20:02:32	2020-11-23 20:03:01	100	True	2020-11-23 20:03:01	R_stXEEDHNC6v7Bol	anonymous	I agree	Deceased
2020-11-23 20:06:20	2020-11-23 20:06:40	100	True	2020-11-23 20:06:40	R_3PuabBktiJTTKes	anonymous	I agree	Deceased
2020-11-23 20:07:04	2020-11-23 20:07:32	100	True	2020-11-23 20:07:32	R_2Pn9p9i2Nr1EyPg	anonymous	I agree	Deceased
2020-11-23 20:08:13	2020-11-23 20:08:49	100	True	2020-11-23 20:08:50	R_sOjXM2nW16hIynD	anonymous	I agree	Deceased
2020-11-23 20:16:54	2020-11-23 20:18:07	100	True	2020-11-23 20:18:07	R_2sR6zNlUmLsA4LX	anonymous	I agree	Deceased
2020-11-23 20:30:28	2020-11-23 20:31:08	100	True	2020-11-23 20:31:08	R_1mDIjBhgPZ44P7m	anonymous	I agree	Deceased
2020-11-23 20:32:14	2020-11-23 20:33:09	100	True	2020-11-23 20:33:09	R_4VqlLGODOSGUuVb	anonymous	I agree	Deceased
2020-11-23 20:37:06	2020-11-23 20:37:28	100	True	2020-11-23 20:37:28	R_3CH1vuhtNm0OlXo	anonymous	I agree	Deceased
2020-11-23 20:39:17	2020-11-23 20:39:48	100	True	2020-11-23 20:39:48	R_2A0Yls6UsaPotKR	anonymous	I agree	Deceased
2020-11-23 20:40:27	2020-11-23 20:40:46	100	True	2020-11-23 20:40:46	R_7O554ShCxmqbLEZ	anonymous	I agree	Deceased
2020-11-23 20:56:21	2020-11-23 20:57:16	100	True	2020-11-23 20:57:16	R_21gqOpQCmnQrxpO	anonymous	I agree	Deceased
2020-11-23 21:10:43	2020-11-23 21:11:34	100	True	2020-11-23 21:11:34	R_yZLEYAGEphqZG81	anonymous	I agree	Deceased
2020-11-23 21:30:26	2020-11-23 21:30:55	100	True	2020-11-23 21:30:55	R_cZl2ixLXEJonTot	anonymous	I agree	Deceased
2020-11-23 21:41:40	2020-11-23 21:42:28	100	True	2020-11-23 21:42:28	R_3g2bc0Xps7Xk8Qh	anonymous	I agree	Deceased
2020-11-23 11:08:24	2020-11-23 21:54:35	100	True	2020-11-23 21:54:35	R_2q1uXKgU0UrcrlH	anonymous	I agree	Deceased
2020-11-23 22:08:38	2020-11-23 22:08:58	100	True	2020-11-23 22:08:59	R_3I5mMkOE5qtHSpI	anonymous	I agree	Deceased
2020-11-23 22:23:42	2020-11-23 22:24:23	100	True	2020-11-23 22:24:24	R_3PpDKW3z1egFAew	anonymous	I agree	Deceased
2020-11-23 22:41:40	2020-11-23 22:42:25	100	True	2020-11-23 22:42:25	R_2PA6uZowuEdTMo7	anonymous	I agree	Deceased
2020-11-23 22:59:29	2020-11-23 22:59:47	100	True	2020-11-23 22:59:47	R_33ByF91nsU4q9PI	anonymous	I agree	Deceased
2020-11-23 23:11:13	2020-11-23 23:11:54	100	True	2020-11-23 23:11:54	R_veJu20wpyjpIjXb	anonymous	I agree	Deceased
2020-11-23 23:30:17	2020-11-23 23:30:56	100	True	2020-11-23 23:30:56	R_5o8kzqGfgKQnsA1	anonymous	I agree	Deceased
2020-11-24 00:06:05	2020-11-24 00:06:56	100	True	2020-11-24 00:06:56	R_247xGLteJOQQyfP	anonymous	I agree	Deceased
2020-11-24 00:12:46	2020-11-24 00:14:04	100	True	2020-11-24 00:14:04	R_WvbLZI1BmY5mpgd	anonymous	I agree	Deceased
2020-11-24 00:52:29	2020-11-24 00:53:20	100	True	2020-11-24 00:53:20	R_6JzmUhb1CJefZfj	anonymous	I agree	Deceased
2020-11-24 00:53:46	2020-11-24 00:54:15	100	True	2020-11-24 00:54:15	R_Oqg0djM1VxeKpB7	anonymous	I agree	Deceased
2020-11-24 02:33:34	2020-11-24 02:34:43	100	True	2020-11-24 02:34:43	R_1CCkkgle90reStz	anonymous	I agree	Deceased
2020-11-24 03:14:43	2020-11-24 03:15:02	100	True	2020-11-24 03:15:02	R_1ODB4apW0FvO9TK	anonymous	I agree	Deceased
2020-11-24 05:09:33	2020-11-24 05:09:57	100	True	2020-11-24 05:09:57	R_DH7dz6QnJheG1Kp	anonymous	I agree	Deceased
2020-11-24 06:25:55	2020-11-24 06:27:10	100	True	2020-11-24 06:27:10	R_T7pptSVqyCeHsA1	anonymous	I agree	Deceased
2020-11-24 06:27:17	2020-11-24 06:27:33	100	True	2020-11-24 06:27:34	R_DGdBmrwv7GiWOGJ	anonymous	I agree	Deceased
2020-11-24 06:53:23	2020-11-24 06:54:16	100	True	2020-11-24 06:54:16	R_2X51NnbR63XH1ZX	anonymous	I agree	Deceased
2020-11-24 06:56:42	2020-11-24 06:57:14	100	True	2020-11-24 06:57:14	R_2TNa7jiUGvUSU3J	anonymous	I agree	Deceased
2020-11-24 06:58:07	2020-11-24 06:58:35	100	True	2020-11-24 06:58:35	R_2zUAY8eeVaXTYct	anonymous	I agree	Deceased
2020-11-24 07:30:27	2020-11-24 07:31:05	100	True	2020-11-24 07:31:05	R_1ovRJrod5lmVrlm	anonymous	I agree	Deceased
2020-11-24 07:33:55	2020-11-24 07:34:27	100	True	2020-11-24 07:34:28	R_psBJZ7x9fdr9h4J	anonymous	I agree	Deceased
2020-11-24 07:47:11	2020-11-24 07:47:44	100	True	2020-11-24 07:47:44	R_29tUxhMsBio2xUe	anonymous	I agree	Deceased
2020-11-24 08:17:38	2020-11-24 08:18:13	100	True	2020-11-24 08:18:13	R_2XgIaybiJ5HbxmJ	anonymous	I agree	Deceased
2020-11-24 08:33:52	2020-11-24 08:34:14	100	True	2020-11-24 08:34:14	R_1NaUN5zjyOBbhq0	anonymous	I agree	Deceased
2020-11-24 08:58:15	2020-11-24 08:59:08	100	True	2020-11-24 08:59:08	R_1lz5L0v8NHg0Yoz	anonymous	I agree	Deceased
2020-11-24 09:24:27	2020-11-24 09:24:48	100	True	2020-11-24 09:24:48	R_2dGDUIBoIrLFJN2	email	I agree	Deceased
2020-11-24 09:25:21	2020-11-24 09:25:48	100	True	2020-11-24 09:25:49	R_3QFQ9lTrTO6XiIX	anonymous	I agree	Deceased
2020-11-24 09:36:06	2020-11-24 09:36:24	100	True	2020-11-24 09:36:24	R_RVT0qsQedmWBMUF	anonymous	I agree	Deceased
2020-11-24 09:38:43	2020-11-24 09:39:58	100	True	2020-11-24 09:39:58	R_1MM1i2izAIwdS01	anonymous	I agree	Deceased
2020-11-24 09:44:20	2020-11-24 09:45:08	100	True	2020-11-24 09:45:08	R_2uUwki2oj38l3Rl	anonymous	I agree	Deceased
2020-11-24 10:16:29	2020-11-24 10:17:03	100	True	2020-11-24 10:17:03	R_1feM57xqBe5uPgL	anonymous	I agree	Deceased
2020-11-24 11:15:35	2020-11-24 11:16:30	100	True	2020-11-24 11:16:31	R_22M36vF7ValVM2k	anonymous	I agree	Deceased
2020-11-24 11:17:18	2020-11-24 11:18:26	100	True	2020-11-24 11:18:27	R_28YAckE4HufbEs5	anonymous	I agree	Deceased
2020-11-24 11:21:08	2020-11-24 11:21:37	100	True	2020-11-24 11:21:37	R_2fm6Qr69oEqteLi	anonymous	I agree	Deceased
2020-11-24 11:26:16	2020-11-24 11:26:41	100	True	2020-11-24 11:26:41	R_TueNU8oADWHRffb	anonymous	I agree	Deceased
2020-11-24 11:31:34	2020-11-24 11:32:04	100	True	2020-11-24 11:32:05	R_2Xpam4CRbyKgxVO	anonymous	I agree	Deceased
2020-11-24 11:50:55	2020-11-24 11:51:50	100	True	2020-11-24 11:51:50	R_2V1nDOhS3G921L3	email	I agree	Deceased
2020-11-23 11:32:19	2020-11-24 11:56:57	100	True	2020-11-24 11:56:58	R_2BhBgM9X7oEZvMq	anonymous	I agree	Deceased
2020-11-24 12:04:32	2020-11-24 12:05:32	100	True	2020-11-24 12:05:33	R_3HuYxJjmGt1rpLU	anonymous	I agree	Deceased
2020-11-24 12:26:58	2020-11-24 12:27:24	100	True	2020-11-24 12:27:25	R_3Nx5HFHs9TNfYpE	anonymous	I agree	Deceased
2020-11-24 12:39:24	2020-11-24 12:40:54	100	True	2020-11-24 12:40:54	R_2dva3ULzzph23NB	anonymous	I agree	Deceased
2020-11-24 13:15:21	2020-11-24 13:15:44	100	True	2020-11-24 13:15:45	R_9oZmtMtEQ2xOkAF	anonymous	I agree	Deceased
2020-11-24 13:59:38	2020-11-24 14:00:57	100	True	2020-11-24 14:00:57	R_1LbwEQwjsoYLnZY	anonymous	I agree	Deceased
2020-11-24 14:14:23	2020-11-24 14:14:52	100	True	2020-11-24 14:14:52	R_2TXK7BYLcAmYpVh	anonymous	I agree	Deceased
2020-11-24 14:42:03	2020-11-24 14:42:32	100	True	2020-11-24 14:42:32	R_28B7dVoLT5iWvmk	anonymous	I agree	Deceased
2020-11-24 15:04:34	2020-11-24 15:05:08	100	True	2020-11-24 15:05:09	R_38dqEywB2ULAB4l	anonymous	I agree	Deceased
2020-11-24 15:55:36	2020-11-24 15:57:17	100	True	2020-11-24 15:57:17	R_XFaGbfB0JxwAxJ7	anonymous	I agree	Deceased
2020-11-24 16:15:53	2020-11-24 16:16:29	100	True	2020-11-24 16:16:29	R_2XcWnxWM7WgJBfH	anonymous	I agree	Deceased
2020-11-24 16:22:16	2020-11-24 16:22:39	100	True	2020-11-24 16:22:40	R_3qP8jctJw13UfCg	anonymous	I agree	Deceased
2020-11-24 16:37:40	2020-11-24 16:38:39	100	True	2020-11-24 16:38:39	R_1FJoNM8bwQia3fk	anonymous	I agree	Deceased
2020-11-24 17:04:26	2020-11-24 17:05:14	100	True	2020-11-24 17:05:14	R_br9QukXhG9Bceml	anonymous	I agree	Deceased
2020-11-24 17:27:38	2020-11-24 17:28:14	100	True	2020-11-24 17:28:15	R_3G35K3vsrf2QUJ0	email	I agree	Deceased
2020-11-24 18:52:03	2020-11-24 18:52:59	100	True	2020-11-24 18:52:59	R_1o6KpIU0DWRxOCN	anonymous	I agree	Deceased
2020-11-24 20:55:31	2020-11-24 20:56:24	100	True	2020-11-24 20:56:25	R_2qfs4uIB9ZTC8c9	anonymous	I agree	Deceased
2020-11-24 22:05:30	2020-11-24 22:06:06	100	True	2020-11-24 22:06:06	R_1KwfCebkuysZeMd	email	I agree	Deceased
2020-11-24 22:59:04	2020-11-24 22:59:51	100	True	2020-11-24 22:59:51	R_ekOYks4DokcmNvr	anonymous	I agree	Deceased
2020-11-25 07:28:52	2020-11-25 07:29:16	100	True	2020-11-25 07:29:16	R_OkaKI1DU5jNQJyN	anonymous	I agree	Deceased
2020-11-25 08:01:18	2020-11-25 08:02:05	100	True	2020-11-25 08:02:05	R_3feCU5q3BxqOVcu	anonymous	I agree	Deceased
2020-11-25 08:06:43	2020-11-25 08:07:23	100	True	2020-11-25 08:07:24	R_1BPkgdags56dK0D	anonymous	I agree	Deceased
2020-11-25 08:43:43	2020-11-25 08:44:26	100	True	2020-11-25 08:44:26	R_3oSJe6fixULiq95	anonymous	I agree	Deceased
2020-11-25 08:47:55	2020-11-25 08:48:12	100	True	2020-11-25 08:48:12	R_2duqS3510Ii2O6g	anonymous	I agree	Deceased
2020-11-25 09:44:25	2020-11-25 09:44:51	100	True	2020-11-25 09:44:52	R_3qF0qyoZIKgf5mM	anonymous	I agree	Deceased
2020-11-25 09:47:14	2020-11-25 09:48:10	100	True	2020-11-25 09:48:10	R_2ro4h9RiN6GHFcW	anonymous	I agree	Deceased
2020-11-25 09:48:08	2020-11-25 09:49:10	100	True	2020-11-25 09:49:10	R_28HEkM4tXWlQVGN	anonymous	I agree	Deceased
2020-11-25 10:24:28	2020-11-25 10:25:23	100	True	2020-11-25 10:25:23	R_5AUmnI1MSbtO5wZ	anonymous	I agree	Deceased
2020-11-25 10:46:24	2020-11-25 10:46:58	100	True	2020-11-25 10:46:58	R_RCx6E2gu3TWr5jr	anonymous	I agree	Deceased
2020-11-25 10:53:47	2020-11-25 10:54:51	100	True	2020-11-25 10:54:51	R_QcXrsYAEy8h8uM9	anonymous	I agree	Deceased
2020-11-25 14:28:23	2020-11-25 14:28:51	100	True	2020-11-25 14:28:51	R_12g7j0oek6Zgyvl	anonymous	I agree	Deceased
2020-11-25 15:28:39	2020-11-25 15:29:05	100	True	2020-11-25 15:29:06	R_28LE3Ua4gkDYWex	anonymous	I agree	Deceased
2020-11-24 08:11:29	2020-11-25 17:39:46	100	True	2020-11-25 17:39:46	R_2wvLmb5TdhXP2Kp	anonymous	I agree	Deceased
2020-11-25 18:19:18	2020-11-25 18:19:57	100	True	2020-11-25 18:19:57	R_1QnOFPla1G3eAUx	email	I agree	Deceased
2020-11-25 20:22:27	2020-11-25 20:23:12	100	True	2020-11-25 20:23:13	R_1DpSzBRKHz3IjvJ	anonymous	I agree	Deceased
2020-11-25 22:01:37	2020-11-25 22:02:09	100	True	2020-11-25 22:02:10	R_6eP8vcr8Cbp7W8x	anonymous	I agree	Deceased
2020-11-26 01:53:08	2020-11-26 01:53:36	100	True	2020-11-26 01:53:36	R_3Etd4aAQVEQ93MC	anonymous	I agree	Deceased
2020-11-26 01:53:46	2020-11-26 01:54:00	100	True	2020-11-26 01:54:00	R_A5vgmQLkxKgjnhf	anonymous	I agree	Deceased
2020-11-26 06:29:21	2020-11-26 06:29:56	100	True	2020-11-26 06:29:56	R_R8m4TeP4NGIHByV	anonymous	I agree	Deceased
2020-11-26 06:36:00	2020-11-26 06:36:38	100	True	2020-11-26 06:36:38	R_1FDMbbrO7uOCFUM	anonymous	I agree	Deceased
2020-11-26 07:42:39	2020-11-26 07:43:06	100	True	2020-11-26 07:43:06	R_1rOHBsLiBj9mnnq	anonymous	I agree	Deceased
2020-11-26 10:43:19	2020-11-26 10:43:53	100	True	2020-11-26 10:43:53	R_1d6KtEeaCRh16Kv	anonymous	I agree	Deceased
2020-11-26 13:27:42	2020-11-26 13:29:56	100	True	2020-11-26 13:29:56	R_1dKvIjQQ7UCYY8b	anonymous	I agree	Deceased
2020-11-26 14:31:22	2020-11-26 14:32:08	100	True	2020-11-26 14:32:08	R_ptsBDp8ZMOAU1nr	anonymous	I agree	Deceased
2020-11-26 20:03:14	2020-11-26 20:03:51	100	True	2020-11-26 20:03:51	R_zV8ejQ7iEqRs5Oh	anonymous	I agree	Deceased
2020-11-27 07:22:05	2020-11-27 07:23:07	100	True	2020-11-27 07:23:08	R_1gd6ZSIhY7Jhpwv	anonymous	I agree	Deceased
2020-11-27 08:03:13	2020-11-27 08:04:05	100	True	2020-11-27 08:04:05	R_RXdWTYaAcCFuh5n	anonymous	I agree	Deceased
2020-11-27 08:49:50	2020-11-27 08:50:18	100	True	2020-11-27 08:50:18	R_2ZTxdothOOGPRAN	anonymous	I agree	Deceased
2020-11-27 09:09:30	2020-11-27 09:10:06	100	True	2020-11-27 09:10:07	R_6o3OQohzwNNCgkp	anonymous	I agree	Deceased
2020-11-27 09:48:25	2020-11-27 09:48:49	100	True	2020-11-27 09:48:50	R_d0uD4u3HhMertG9	anonymous	I agree	Deceased
2020-11-27 10:32:50	2020-11-27 10:33:57	100	True	2020-11-27 10:33:58	R_3fdDVaESl2NTe6T	anonymous	I agree	Deceased
2020-11-27 13:17:31	2020-11-27 13:17:57	100	True	2020-11-27 13:17:57	R_26feXoFgoG9axgO	anonymous	I agree	Deceased
2020-11-27 13:37:38	2020-11-27 13:37:59	100	True	2020-11-27 13:37:59	R_2X4CWMbtJN3HxM2	anonymous	I agree	Deceased
2020-11-27 18:02:05	2020-11-27 18:05:45	100	True	2020-11-27 18:05:45	R_1pVYFDNQXIrPhfL	anonymous	I agree	Deceased
2020-11-27 18:43:52	2020-11-27 18:44:59	100	True	2020-11-27 18:44:59	R_25yysYBfE65nAWm	anonymous	I agree	Deceased
2020-11-28 05:31:25	2020-11-28 05:32:17	100	True	2020-11-28 05:32:18	R_3CUydkTliLEFFit	anonymous	I agree	Deceased
2020-11-28 08:00:19	2020-11-28 08:01:32	100	True	2020-11-28 08:01:32	R_3MKhbqh4oWAGUCc	anonymous	I agree	Deceased
2020-11-28 08:54:57	2020-11-28 08:55:10	100	True	2020-11-28 08:55:10	R_cNqgJ3m0izHM7gB	anonymous	I agree	Deceased
2020-11-28 11:06:42	2020-11-28 11:07:04	100	True	2020-11-28 11:07:04	R_CgkjgMZGHET8Yzn	anonymous	I agree	Deceased
2020-11-28 15:22:30	2020-11-28 15:24:04	100	True	2020-11-28 15:24:04	R_2tAwkQKtVFrkiuo	anonymous	I agree	Deceased
2020-11-28 15:33:34	2020-11-28 15:33:56	100	True	2020-11-28 15:33:56	R_1CEDZHw56fTk1hg	anonymous	I agree	Deceased
2020-11-28 15:54:05	2020-11-28 15:54:40	100	True	2020-11-28 15:54:40	R_1gCTDCoiU32rTxL	anonymous	I agree	Deceased
2020-11-29 00:03:36	2020-11-29 00:11:07	100	True	2020-11-29 00:11:08	R_a5xCNeoyqlXEnfz	anonymous	I agree	Deceased
2020-11-29 10:37:09	2020-11-29 10:38:15	100	True	2020-11-29 10:38:15	R_3FLpOJh7wIwB1RT	anonymous	I agree	Deceased
2020-11-29 12:23:18	2020-11-29 12:23:54	100	True	2020-11-29 12:23:55	R_2c7yq50Jt7B7fni	anonymous	I agree	Deceased
2020-11-29 14:54:41	2020-11-29 14:55:10	100	True	2020-11-29 14:55:10	R_2wnSW4ygPVyqoV4	anonymous	I agree	Deceased
2020-11-29 15:38:07	2020-11-29 15:38:39	100	True	2020-11-29 15:38:39	R_3dPLYDUdPa0eEhT	email	I agree	Deceased
2020-11-30 02:05:26	2020-11-30 02:06:13	100	True	2020-11-30 02:06:14	R_1ovw0ecS5F0vtIg	anonymous	I agree	Deceased
2020-11-30 10:13:09	2020-11-30 10:13:39	100	True	2020-11-30 10:13:40	R_3rNUbPTWHV6hPoU	anonymous	I agree	Deceased
2020-11-23 11:07:35	2020-11-23 11:07:48	11	False	2020-11-30 11:08:08	R_1g8boHA4YzK5zmo	anonymous
2020-11-23 11:07:52	2020-11-23 11:08:22	26	False	2020-11-30 11:08:29	R_RKqJxgDURGA8Onn	anonymous	I agree	Deceased
2020-11-23 11:08:11	2020-11-23 11:08:29	26	False	2020-11-30 11:08:30	R_DirYkiOkoTCglBD	anonymous	I agree	Deceased
2020-11-23 11:08:42	2020-11-23 11:08:49	11	False	2020-11-30 11:08:49	R_2fm2LHpxdNf8cVr	anonymous
2020-11-23 11:08:38	2020-11-23 11:09:02	26	False	2020-11-30 11:09:13	R_1CgxUZHleCj53FT	anonymous	I agree	Deceased
2020-11-23 11:08:50	2020-11-23 11:09:24	11	False	2020-11-30 11:09:26	R_1MKB8EQt5h7J34f	anonymous
2020-11-23 11:10:07	2020-11-23 11:10:33	26	False	2020-11-30 11:10:36	R_bKiJnkbdqiqi2eR	anonymous	I agree	Deceased
2020-11-23 11:10:44	2020-11-23 11:11:12	26	False	2020-11-30 11:11:43	R_vVSEaqMzfMr5HsR	anonymous	I agree	Deceased
2020-11-23 11:11:19	2020-11-23 11:11:56	26	False	2020-11-30 11:12:05	R_BE7KwHxrgS0DMWt	anonymous	I agree	Deceased
2020-11-23 11:11:33	2020-11-23 11:12:15	26	False	2020-11-30 11:12:15	R_3I0FA8DK9y2cclF	anonymous	I agree	Deceased
2020-11-23 11:11:43	2020-11-23 11:12:10	26	False	2020-11-30 11:12:35	R_2DMFsvVy2a0H0NT	anonymous	I agree	Deceased
2020-11-23 11:12:42	2020-11-23 11:13:03	19	False	2020-11-30 11:13:10	R_1dhsZaBQAnmd0OI	anonymous	I disagree, I understand that by disagreeing to the disclosure agreement I cannot participate in this study
2020-11-23 11:12:48	2020-11-23 11:13:10	26	False	2020-11-30 11:13:49	R_21vLcFIMeStYwKS	anonymous	I agree	Deceased
2020-11-23 11:12:56	2020-11-23 11:14:02	26	False	2020-11-30 11:14:04	R_1K8bbmJgodEVC4j	anonymous	I agree	Deceased
2020-11-23 11:13:35	2020-11-23 11:14:16	26	False	2020-11-30 11:14:42	R_2aad68yGBy7dvF7	anonymous	I agree	Deceased
2020-11-23 11:13:46	2020-11-23 11:14:15	26	False	2020-11-30 11:14:56	R_WlFNbMwlkJqSs93	anonymous	I agree	Deceased
2020-11-23 11:14:28	2020-11-23 11:14:53	26	False	2020-11-30 11:14:58	R_3nIvDMam0ffpFPP	anonymous	I agree	Deceased
2020-11-23 11:14:57	2020-11-23 11:15:08	26	False	2020-11-30 11:15:22	R_3kmQmBNeRxddqHD	anonymous	I agree	Deceased
2020-11-23 11:15:18	2020-11-23 11:15:31	11	False	2020-11-30 11:15:31	R_1KmaoMu3oWACmqq	anonymous
2020-11-23 11:14:39	2020-11-23 11:15:05	22	False	2020-11-30 11:15:40	R_247toL4941OVZhz	anonymous	I agree
2020-11-23 11:15:16	2020-11-23 11:15:40	26	False	2020-11-30 11:15:44	R_2qdtRIdM7GMNB7i	anonymous	I agree	Deceased
2020-11-23 11:15:04	2020-11-23 11:15:47	26	False	2020-11-30 11:15:49	R_1fdZbXk4Qy1JOd2	anonymous	I agree	Deceased
2020-11-23 11:15:30	2020-11-23 11:15:58	33	False	2020-11-30 11:16:00	R_3fZuBMtOWGja7Ih	anonymous	I agree	Living	2
2020-11-23 11:16:11	2020-11-23 11:16:30	26	False	2020-11-30 11:16:46	R_ZayBcz7VuXBZ59D	anonymous	I agree	Deceased
2020-11-23 11:16:06	2020-11-23 11:16:33	26	False	2020-11-30 11:16:58	R_1DAnVTM8goCkk8e	anonymous	I agree	Deceased
2020-11-23 11:17:30	2020-11-23 11:17:56	26	False	2020-11-30 11:17:58	R_2qrVnH19KmR6PKg	anonymous	I agree	Deceased
2020-11-23 11:17:31	2020-11-23 11:17:45	26	False	2020-11-30 11:18:01	R_1CqMs9bn7LcO2Tr	anonymous	I agree	Deceased
2020-11-23 11:17:42	2020-11-23 11:18:01	26	False	2020-11-30 11:18:04	R_u4YrgMQPGlQ8Xpn	anonymous	I agree	Deceased
2020-11-23 11:19:13	2020-11-23 11:19:39	26	False	2020-11-30 11:19:45	R_eVc7EaTLtpebSTv	anonymous	I agree	Deceased
2020-11-23 11:19:20	2020-11-23 11:19:50	26	False	2020-11-30 11:19:52	R_3p0d0kTjmxBVzns	anonymous	I agree	Deceased
2020-11-23 11:19:44	2020-11-23 11:20:09	26	False	2020-11-30 11:20:31	R_2xKJioBzuU1NNeI	anonymous	I agree	Deceased
2020-11-30 11:20:00	2020-11-30 11:20:35	100	True	2020-11-30 11:20:36	R_1d04MvapLYB0NCa	anonymous	I agree	Deceased
2020-11-23 11:21:00	2020-11-23 11:21:23	26	False	2020-11-30 11:22:07	R_1QciA2rlSwBdlWg	anonymous	I agree	Deceased
2020-11-23 11:22:57	2020-11-23 11:23:24	26	False	2020-11-30 11:23:32	R_2CmuaL0k9pyQaBe	anonymous	I agree	Deceased
2020-11-23 11:23:13	2020-11-23 11:23:41	26	False	2020-11-30 11:23:51	R_1Idg12kztOWFMpK	anonymous	I agree	Deceased
2020-11-23 11:24:19	2020-11-23 11:24:47	26	False	2020-11-30 11:25:05	R_1kMiV5t606kQ4IH	anonymous	I agree	Deceased
2020-11-23 11:24:52	2020-11-23 11:25:01	11	False	2020-11-30 11:25:15	R_1dmFnqEZJC7s9eM	anonymous
2020-11-23 11:25:16	2020-11-23 11:26:13	26	False	2020-11-30 11:26:17	R_pFZnE4D3JpXaiOd	anonymous	I agree	Deceased
2020-11-23 11:26:10	2020-11-23 11:26:30	26	False	2020-11-30 11:26:39	R_1H2BJZOdPpNzCON	anonymous	I agree	Deceased
2020-11-23 11:26:30	2020-11-23 11:26:42	26	False	2020-11-30 11:27:01	R_1hQFDaTxyiZ9nc6	anonymous	I agree	Deceased
2020-11-23 11:27:38	2020-11-23 11:28:14	26	False	2020-11-30 11:28:20	R_3ndBrX6JXrwOGOQ	anonymous	I agree	Deceased
2020-11-23 11:29:12	2020-11-23 11:29:48	26	False	2020-11-30 11:29:50	R_22sL8JgncraRE5n	anonymous	I agree	Deceased
2020-11-23 11:29:52	2020-11-23 11:30:14	26	False	2020-11-30 11:30:15	R_1jH59l5td3FozHW	anonymous	I agree	Deceased
2020-11-23 11:29:43	2020-11-23 11:30:22	26	False	2020-11-30 11:30:25	R_2fjSbmqYhMW6QdK	anonymous	I agree	Deceased
2020-11-23 11:30:32	2020-11-23 11:31:18	26	False	2020-11-30 11:31:18	R_2Bl0C1WUWvQTnCZ	anonymous	I agree	Deceased
2020-11-23 11:31:32	2020-11-23 11:31:46	26	False	2020-11-30 11:32:00	R_2fkBAhqxY0H7Nw5	anonymous	I agree	Deceased
2020-11-23 11:32:23	2020-11-23 11:32:36	26	False	2020-11-30 11:32:46	R_78tlwwIXJwzUujL	anonymous	I agree	Deceased
2020-11-23 11:33:02	2020-11-23 11:33:15	11	False	2020-11-30 11:33:44	R_UROcXhKABV7ABH3	anonymous
2020-11-23 11:35:51	2020-11-23 11:36:16	26	False	2020-11-30 11:36:29	R_1FyyRsYfneSfSxi	anonymous	I agree	Deceased
2020-11-23 11:37:31	2020-11-23 11:37:58	26	False	2020-11-30 11:38:38	R_1Ns4cNWaL58lnUO	anonymous	I agree	Deceased
2020-11-23 11:38:37	2020-11-23 11:39:13	26	False	2020-11-30 11:39:34	R_3synD3JTceA65NP	anonymous	I agree	Deceased
2020-11-30 11:32:27	2020-11-30 11:40:22	100	True	2020-11-30 11:40:23	R_3qPefuVHwpguPYJ	anonymous	I agree	Deceased
2020-11-23 11:38:51	2020-11-23 11:40:05	26	False	2020-11-30 11:40:27	R_2CqCqhI8M8nS2VS	anonymous	I agree	Deceased
2020-11-23 11:41:09	2020-11-23 11:41:59	26	False	2020-11-30 11:42:01	R_wLxzRAuZGt6Ex1L	anonymous	I agree	Deceased
2020-11-23 11:41:54	2020-11-23 11:42:30	26	False	2020-11-30 11:42:45	R_3PFx2KjBAjYQFiw	anonymous	I agree	Deceased
2020-11-23 11:44:59	2020-11-23 11:45:24	26	False	2020-11-30 11:45:30	R_30q3ireL4ucPJFF	anonymous	I agree	Deceased
2020-11-23 11:45:06	2020-11-23 11:45:20	22	False	2020-11-30 11:45:31	R_2a8irv1xbbwUo9u	email	I agree
2020-11-23 11:45:19	2020-11-23 11:45:55	26	False	2020-11-30 11:45:57	R_2WwpCTiFBdPgC68	anonymous	I agree	Deceased
2020-11-23 11:45:46	2020-11-23 11:46:53	26	False	2020-11-30 11:47:00	R_3iVj2AeiJQ7feYq	anonymous	I agree	Deceased
2020-11-23 11:38:07	2020-11-23 11:49:21	26	False	2020-11-30 11:49:24	R_3ee1sUZKQoB3yZk	anonymous	I agree	Deceased
2020-11-23 11:51:33	2020-11-23 11:52:00	26	False	2020-11-30 11:52:04	R_1DLNcwItPz9XoD7	anonymous	I agree	Deceased
2020-11-23 11:51:50	2020-11-23 11:51:56	11	False	2020-11-30 11:52:06	R_bvzWWlmoVXkLfPP	anonymous
2020-11-23 11:52:07	2020-11-23 11:52:48	26	False	2020-11-30 11:52:49	R_2sceNmGaLKi7foy	anonymous	I agree	Deceased
2020-11-23 11:53:33	2020-11-23 11:53:41	11	False	2020-11-30 11:53:43	R_1OSPSPqsB2QDosf	anonymous
2020-11-23 11:53:10	2020-11-23 11:53:49	26	False	2020-11-30 11:53:55	R_2y8H6YFpe2N9OFa	anonymous	I agree	Deceased
2020-11-23 11:53:54	2020-11-23 11:54:14	26	False	2020-11-30 11:54:25	R_2aLcxyAlFMlmbFo	anonymous	I agree	Deceased
2020-11-23 11:56:05	2020-11-23 11:56:18	11	False	2020-11-30 11:56:18	R_1GNeZ4cZsoAAtyW	anonymous
2020-11-23 11:58:29	2020-11-23 11:58:47	26	False	2020-11-30 11:58:53	R_10IcJpw0WmET3pG	anonymous	I agree	Deceased
2020-11-23 11:58:58	2020-11-23 11:59:15	11	False	2020-11-30 11:59:18	R_z0RhdPs41cEthZf	anonymous
2020-11-23 11:58:48	2020-11-23 11:59:14	26	False	2020-11-30 11:59:42	R_2QX4P2qwz8mYzV0	anonymous	I agree	Deceased
2020-11-23 11:59:27	2020-11-23 12:00:31	26	False	2020-11-30 12:00:44	R_3I5oGcJ9iPNbwiZ	anonymous	I agree	Deceased
2020-11-23 11:59:44	2020-11-23 12:00:52	11	False	2020-11-30 12:01:15	R_2of1eWQVXDryfOp	email
2020-11-23 12:03:26	2020-11-23 12:04:11	26	False	2020-11-30 12:04:38	R_88Gs1EZU4rRU0lH	anonymous	I agree	Deceased
2020-11-23 12:05:38	2020-11-23 12:06:07	26	False	2020-11-30 12:06:31	R_2XbAR7dHJxyHF3D	anonymous	I agree	Deceased
2020-11-23 12:10:26	2020-11-23 12:10:52	26	False	2020-11-30 12:10:56	R_1kFc2gFeneRpp8x	anonymous	I agree	Deceased
2020-11-23 12:13:11	2020-11-23 12:13:41	26	False	2020-11-30 12:14:03	R_1QDWC7hgJx4EtaL	anonymous	I agree	Deceased
2020-11-23 12:15:22	2020-11-23 12:15:57	26	False	2020-11-30 12:16:07	R_2asrqEwrVDaCAHe	anonymous	I agree	Deceased
2020-11-23 12:15:06	2020-11-23 12:15:48	26	False	2020-11-30 12:16:12	R_ugYEgmZKt2ryQ49	anonymous	I agree	Deceased
2020-11-23 12:16:32	2020-11-23 12:16:51	26	False	2020-11-30 12:16:54	R_1NgEVCxuVWuVqAV	anonymous	I agree	Deceased
2020-11-23 12:16:30	2020-11-23 12:16:55	26	False	2020-11-30 12:17:01	R_XmQrna0zgAyWvvz	anonymous	I agree	Deceased
2020-11-23 12:20:49	2020-11-23 12:21:15	22	False	2020-11-30 12:21:20	R_vC61jSAGQFA8mWJ	email	I agree
2020-11-23 12:21:24	2020-11-23 12:22:14	26	False	2020-11-30 12:22:59	R_3oF19UHQer3oS6x	anonymous	I agree	Deceased
2020-11-23 12:23:56	2020-11-23 12:24:22	26	False	2020-11-30 12:24:23	R_1drUcyoBz2vyw6p	anonymous	I agree	Deceased
2020-11-23 12:24:51	2020-11-23 12:25:44	26	False	2020-11-30 12:25:46	R_2rOQk7JJFKxpjOZ	anonymous	I agree	Deceased
2020-11-23 12:28:55	2020-11-23 12:29:10	26	False	2020-11-30 12:29:15	R_22tNmOY4ZR11TRv	anonymous	I agree	Deceased
2020-11-23 12:29:40	2020-11-23 12:29:44	11	False	2020-11-30 12:29:46	R_1nYDbatwfWd4WD0	anonymous
2020-11-23 12:28:51	2020-11-23 12:29:52	26	False	2020-11-30 12:30:10	R_2YS0kDdvWNqHO5p	anonymous	I agree	Deceased
2020-11-23 12:32:50	2020-11-23 12:33:07	11	False	2020-11-30 12:33:21	R_3qEDXPetljkln78	anonymous
2020-11-23 12:33:39	2020-11-23 12:34:25	26	False	2020-11-30 12:34:42	R_UallrrEbqpBIkhP	anonymous	I agree	Deceased
2020-11-23 12:34:45	2020-11-23 12:35:03	26	False	2020-11-30 12:35:14	R_2wEyzrXW03ElT9V	anonymous	I agree	Deceased
2020-11-23 12:38:40	2020-11-23 12:38:56	19	False	2020-11-30 12:38:58	R_AMLJJamVg8rUWFH	anonymous	I disagree, I understand that by disagreeing to the disclosure agreement I cannot participate in this study
2020-11-23 12:38:57	2020-11-23 12:39:40	19	False	2020-11-30 12:39:43	R_3dLCaihxrK7rJX0	anonymous	I disagree, I understand that by disagreeing to the disclosure agreement I cannot participate in this study
2020-11-23 12:40:39	2020-11-23 12:42:01	26	False	2020-11-30 12:42:03	R_1kMvg8sPLxnObVk	anonymous	I agree	Deceased
2020-11-23 12:45:13	2020-11-23 12:45:41	26	False	2020-11-30 12:45:46	R_2VpPNYY6G9fufD0	anonymous	I agree	Deceased
2020-11-23 12:52:54	2020-11-23 12:53:09	26	False	2020-11-30 12:53:17	R_b9nzECGymjkA8RX	anonymous	I agree	Deceased
2020-11-23 12:53:55	2020-11-23 12:54:18	26	False	2020-11-30 12:54:18	R_2Ymm89Wwn4Rqeuk	anonymous	I agree	Deceased
2020-11-30 12:56:40	2020-11-30 12:57:00	100	True	2020-11-30 12:57:00	R_yl89QTarf0eUJ5D	anonymous	I agree	Deceased
2020-11-23 12:58:54	2020-11-23 12:59:26	26	False	2020-11-30 12:59:29	R_3KSCnPc1uk8WBZV	anonymous	I agree	Deceased
2020-11-23 12:40:33	2020-11-23 13:02:04	26	False	2020-11-30 13:02:12	R_2rjRrdrI6DlFf7J	email	I agree	Deceased
2020-11-23 13:05:42	2020-11-23 13:06:25	26	False	2020-11-30 13:07:00	R_0Vds5SoWMIT9b2x	anonymous	I agree	Deceased
2020-11-23 13:06:18	2020-11-23 13:07:17	22	False	2020-11-30 13:07:18	R_2dFjRaAEcBSUSA2	anonymous	I agree
2020-11-23 13:07:41	2020-11-23 13:07:46	11	False	2020-11-30 13:08:00	R_2q2xkmtS0RXAA3m	anonymous
2020-11-23 13:07:45	2020-11-23 13:07:57	26	False	2020-11-30 13:08:22	R_2dEyKs5ZlonTMUJ	anonymous	I agree	Deceased
2020-11-23 13:08:53	2020-11-23 13:09:48	26	False	2020-11-30 13:09:49	R_XH9U4jJIqhxz9cd	anonymous	I agree	Deceased
2020-11-23 13:12:07	2020-11-23 13:12:18	11	False	2020-11-30 13:12:19	R_27I0wlhHNINN7Km	anonymous
2020-11-23 13:13:00	2020-11-23 13:13:34	26	False	2020-11-30 13:13:37	R_ReQbRVAaCZbl4el	anonymous	I agree	Deceased
2020-11-23 13:19:35	2020-11-23 13:19:40	11	False	2020-11-30 13:19:45	R_1o5eGsa8zXByf0p	anonymous
2020-11-23 13:18:52	2020-11-23 13:19:29	26	False	2020-11-30 13:19:58	R_1F4FN9ORmLkUakQ	anonymous	I agree	Deceased
2020-11-23 13:19:15	2020-11-23 13:19:41	26	False	2020-11-30 13:20:02	R_1I4OZvqlUq1Jp44	anonymous	I agree	Deceased
2020-11-23 13:20:02	2020-11-23 13:20:36	26	False	2020-11-30 13:20:53	R_3PSQvlQV0UVTtdA	anonymous	I agree	Deceased
2020-11-23 13:26:52	2020-11-23 13:26:59	11	False	2020-11-30 13:27:22	R_1cZdvyBPpYIla3L	anonymous
2020-11-23 13:27:48	2020-11-23 13:28:26	0	False	2020-11-30 13:28:33	R_3rPqGRjZU1CKBv3	anonymous
2020-11-23 13:27:45	2020-11-23 13:28:40	26	False	2020-11-30 13:28:42	R_1Q5jA7aDb1MwcEe	anonymous	I agree	Deceased
2020-11-23 13:30:14	2020-11-23 13:30:56	26	False	2020-11-30 13:31:04	R_1oul8Ibdx2T4RvG	anonymous	I agree	Deceased
2020-11-23 13:32:57	2020-11-23 13:33:44	26	False	2020-11-30 13:33:46	R_2UfnBuLuw1WvHoa	anonymous	I agree	Deceased
2020-11-23 13:38:38	2020-11-23 13:39:07	26	False	2020-11-30 13:39:30	R_2VDgzw0bynn0LNC	anonymous	I agree	Deceased
2020-11-23 13:40:20	2020-11-23 13:40:46	26	False	2020-11-30 13:41:06	R_3GDqwSsJ42QMe9Q	anonymous	I agree	Deceased
2020-11-23 13:41:52	2020-11-23 13:42:21	26	False	2020-11-30 13:42:58	R_2aPIpofbaLOhziz	anonymous	I agree	Deceased
2020-11-23 13:50:08	2020-11-23 13:51:14	26	False	2020-11-30 13:51:22	R_1qWlUJcI33Q4PKG	anonymous	I agree	Deceased
2020-11-23 13:56:48	2020-11-23 13:57:23	26	False	2020-11-30 13:57:57	R_3g6G3dU0Tjj80TO	anonymous	I agree	Deceased
2020-11-23 14:02:53	2020-11-23 14:03:01	11	False	2020-11-30 14:03:04	R_agur5Ia0X96wugp	anonymous
2020-11-23 14:11:12	2020-11-23 14:11:34	22	False	2020-11-30 14:11:44	R_d06b9ZQRVZWT2GR	anonymous	I agree
2020-11-23 14:16:56	2020-11-23 14:17:14	26	False	2020-11-30 14:17:25	R_3CUTafo8EHPHBbu	email	I agree	Deceased
2020-11-23 14:19:34	2020-11-23 14:20:15	11	False	2020-11-30 14:20:22	R_1qV9H1l4ZUWpI6A	email
2020-11-23 14:28:17	2020-11-23 14:29:16	26	False	2020-11-30 14:29:19	R_22zYvtf0iyXLt6x	anonymous	I agree	Deceased
2020-11-23 14:29:49	2020-11-23 14:30:19	26	False	2020-11-30 14:30:35	R_1FP8iwKOt97wdhz	anonymous	I agree	Deceased
2020-11-23 14:32:20	2020-11-23 14:32:43	26	False	2020-11-30 14:32:44	R_10xfsxqQBo2LcyB	anonymous	I agree	Deceased
2020-11-23 14:32:57	2020-11-23 14:33:28	26	False	2020-11-30 14:33:30	R_2t4MeyuzGDDYFoj	anonymous	I agree	Deceased
2020-11-23 14:33:38	2020-11-23 14:34:19	26	False	2020-11-30 14:34:24	R_29nX3u35j6HDtH6	anonymous	I agree	Deceased
2020-11-23 14:37:15	2020-11-23 14:38:11	26	False	2020-11-30 14:38:44	R_2ONroigaov4XAw4	anonymous	I agree	Deceased
2020-11-23 14:57:04	2020-11-23 14:57:30	26	False	2020-11-30 14:57:36	R_0pmwkgxVRW4M8NP	anonymous	I agree	Deceased
2020-11-23 13:32:47	2020-11-23 14:59:33	26	False	2020-11-30 14:59:57	R_3r2Gy7ANMdMrJeE	anonymous	I agree	Deceased
2020-11-23 15:01:23	2020-11-23 15:01:51	26	False	2020-11-30 15:02:02	R_1jK5t2nDWR7C7QS	anonymous	I agree	Deceased
2020-11-23 15:02:00	2020-11-23 15:02:47	26	False	2020-11-30 15:03:04	R_2X7FEBszI56R1iu	anonymous	I agree	Deceased
2020-11-23 15:10:47	2020-11-23 15:11:40	26	False	2020-11-30 15:11:46	R_2AKIW1ZO2ZnK1Da	anonymous	I agree	Deceased
2020-11-23 15:12:47	2020-11-23 15:13:18	26	False	2020-11-30 15:13:26	R_1QsGw401rtnBIu8	anonymous	I agree	Deceased
2020-11-23 15:16:20	2020-11-23 15:16:45	26	False	2020-11-30 15:16:59	R_2X5PdEFCib1aCZq	anonymous	I agree	Deceased
2020-11-23 15:29:57	2020-11-23 15:30:35	26	False	2020-11-30 15:30:45	R_1H7fppIrbptmE1W	anonymous	I agree	Deceased
2020-11-23 15:34:08	2020-11-23 15:34:28	26	False	2020-11-30 15:34:41	R_1hETpbmPDFH13dA	anonymous	I agree	Deceased
2020-11-23 15:42:40	2020-11-23 15:43:18	26	False	2020-11-30 15:43:43	R_3fpYSlhMG0egRpP	anonymous	I agree	Deceased
2020-11-23 15:42:53	2020-11-23 15:43:52	26	False	2020-11-30 15:43:58	R_2wbQdpwfWXzzdIL	anonymous	I agree	Deceased
2020-11-23 16:14:05	2020-11-23 16:14:27	11	False	2020-11-30 16:14:28	R_3gXVNPt66hwcFUk	anonymous
2020-11-23 16:16:51	2020-11-23 16:17:16	26	False	2020-11-30 16:17:21	R_yrT2nZvKM80WZ1f	anonymous	I agree	Deceased
2020-11-23 16:36:11	2020-11-23 16:36:31	11	False	2020-11-30 16:36:45	R_1Kew8LpZhVcZWbR	anonymous
2020-11-23 16:36:55	2020-11-23 16:37:05	30	False	2020-11-30 16:37:11	R_2fppHGPC3TF6jv0	anonymous	I agree	Living
2020-11-23 16:36:55	2020-11-23 16:37:13	26	False	2020-11-30 16:37:28	R_3hgdVPVRjGRIPKd	anonymous	I agree	Deceased
2020-11-23 17:10:59	2020-11-23 17:11:12	26	False	2020-11-30 17:11:45	R_3qlqTHhEC3FMyVZ	anonymous	I agree	Deceased
2020-11-23 17:11:29	2020-11-23 17:11:36	11	False	2020-11-30 17:11:48	R_31oBjDQHTZJreXc	anonymous
2020-11-23 17:14:36	2020-11-23 17:15:35	26	False	2020-11-30 17:16:20	R_3lYdKIEJRvt979q	anonymous	I agree	Deceased
2020-11-23 17:17:27	2020-11-23 17:18:41	26	False	2020-11-30 17:19:17	R_1JWPJpyc3XmW75L	anonymous	I agree	Deceased
2020-11-23 13:19:53	2020-11-23 17:18:52	30	False	2020-11-30 17:19:18	R_XicmtphKjkRtWZr	anonymous	I agree	Living
2020-11-23 17:44:31	2020-11-23 17:44:40	11	False	2020-11-30 17:44:49	R_3fdVrxZw4ByaSsc	anonymous
2020-11-23 17:35:41	2020-11-23 17:45:55	0	False	2020-11-30 17:45:56	R_6sY63jdyX0FrGdH	anonymous
2020-11-23 17:48:36	2020-11-23 17:49:38	26	False	2020-11-30 17:49:53	R_VU3D6KrBBYrYssF	anonymous	I agree	Deceased
2020-11-23 18:03:36	2020-11-23 18:03:59	26	False	2020-11-30 18:04:11	R_1odtTcfV836TPm5	anonymous	I agree	Deceased
2020-11-23 18:07:31	2020-11-23 18:07:35	11	False	2020-11-30 18:08:10	R_3KoOD7mMcIq701O	anonymous
2020-11-23 18:08:04	2020-11-23 18:08:11	11	False	2020-11-30 18:08:16	R_3NDRCb6EYrbaqxQ	anonymous
2020-11-23 18:14:02	2020-11-23 18:14:08	11	False	2020-11-30 18:15:57	R_2Ua4cEUfMbEpvbo	anonymous
2020-11-23 18:23:13	2020-11-23 18:23:38	26	False	2020-11-30 18:23:39	R_2xLTCE0cHrYHJpx	anonymous	I agree	Deceased
2020-11-23 18:22:59	2020-11-23 18:23:36	26	False	2020-11-30 18:23:46	R_2s4GzekFmVn4Nfl	anonymous	I agree	Deceased
2020-11-23 19:05:01	2020-11-23 19:05:04	11	False	2020-11-30 19:05:22	R_6mUpb9sIYPKHjB7	anonymous
2020-11-23 19:09:42	2020-11-23 19:10:43	11	False	2020-11-30 19:10:48	R_3kokBuhq1EfeosS	anonymous
2020-11-23 19:17:27	2020-11-23 19:17:50	26	False	2020-11-30 19:18:02	R_WAmeEKu1Yg8FdDj	anonymous	I agree	Deceased
2020-11-23 19:34:00	2020-11-23 19:34:30	26	False	2020-11-30 19:34:43	R_3ilGsZfNbQVOek4	anonymous	I agree	Deceased
2020-11-23 19:35:06	2020-11-23 19:36:05	26	False	2020-11-30 19:36:46	R_x9Gvnq899ypTMXf	anonymous	I agree	Deceased
2020-11-23 19:37:33	2020-11-23 19:37:50	11	False	2020-11-30 19:37:52	R_1M5SukUqnrS3Dlv	anonymous
2020-11-23 19:37:59	2020-11-23 19:38:04	11	False	2020-11-30 19:38:07	R_25KLiUcDQlt0dNi	email
2020-11-23 19:43:05	2020-11-23 19:44:02	26	False	2020-11-30 19:44:07	R_umJkmiYvIKRx61j	anonymous	I agree	Deceased
2020-11-23 19:47:42	2020-11-23 19:48:05	26	False	2020-11-30 19:48:17	R_3fZAC4fQYW7xIyz	anonymous	I agree	Deceased
2020-11-23 11:50:47	2020-11-23 19:48:38	33	False	2020-11-30 19:48:51	R_2WCeZSErqRGqf2K	anonymous	I agree	Living	2
2020-11-23 20:12:15	2020-11-23 20:12:23	11	False	2020-11-30 20:12:33	R_3g7O0wUtmyVvykb	anonymous
2020-11-23 20:26:32	2020-11-23 20:26:53	26	False	2020-11-30 20:27:18	R_1IRGTjExVxLywFn	anonymous	I agree	Deceased
2020-11-23 21:10:15	2020-11-23 22:16:00	33	False	2020-11-30 22:16:01	R_1rk3KufYITYBTSr	anonymous	I agree	Living	2
2020-11-23 22:19:59	2020-11-23 22:20:07	11	False	2020-11-30 22:20:21	R_6SenOYYiX41pgDT	anonymous
2020-11-23 23:00:26	2020-11-23 23:00:41	26	False	2020-11-30 23:01:18	R_3rP2lka7RkcBitW	anonymous	I agree	Deceased
2020-11-24 00:26:10	2020-11-24 00:26:25	26	False	2020-12-01 00:26:38	R_1PXcs90SasUMO0B	anonymous	I agree	Deceased
2020-11-24 02:25:00	2020-11-24 02:25:03	11	False	2020-12-01 02:25:40	R_3Jn1m5V7cOwcsxr	anonymous
2020-11-24 03:55:26	2020-11-24 03:56:18	26	False	2020-12-01 03:56:19	R_TcrOXEMm9LPWENP	anonymous	I agree	Deceased
2020-11-24 07:31:41	2020-11-24 07:32:50	26	False	2020-12-01 07:32:54	R_bavCv7bjDGrSSiZ	anonymous	I agree	Deceased
2020-11-24 07:35:52	2020-11-24 07:36:02	11	False	2020-12-01 07:36:03	R_cwKdldm3E5KgO1H	anonymous
2020-11-24 09:00:52	2020-11-24 09:01:16	26	False	2020-12-01 09:01:42	R_2AMYd8VVQFPI13U	anonymous	I agree	Deceased
2020-12-01 09:05:02	2020-12-01 09:05:30	100	True	2020-12-01 09:05:30	R_1j70hG0gzwvXQ1b	anonymous	I agree	Deceased
2020-11-24 10:05:05	2020-11-24 10:05:45	26	False	2020-12-01 10:05:46	R_3HANphQW42HWGBq	anonymous	I agree	Deceased
2020-11-24 10:47:41	2020-11-24 10:49:03	26	False	2020-12-01 10:49:17	R_1F9cM6DhxkthZLn	anonymous	I agree	Deceased
2020-11-23 12:31:06	2020-11-24 11:22:22	0	False	2020-12-01 11:22:23	R_ONksoZs3TmuqHSx	anonymous
2020-11-24 12:18:33	2020-11-24 12:18:53	26	False	2020-12-01 12:19:23	R_BP2aUOjwyggKZa1	anonymous	I agree	Deceased
2020-11-24 12:18:38	2020-11-24 12:19:03	26	False	2020-12-01 12:19:24	R_2v9dOJPtCzVlM14	anonymous	I agree	Deceased
2020-11-24 13:00:28	2020-11-24 13:01:13	26	False	2020-12-01 13:01:14	R_1Ncf2xd4auaLsl3	anonymous	I agree	Deceased
2020-11-24 13:02:05	2020-11-24 13:03:28	26	False	2020-12-01 13:03:32	R_3sjiF7xSIMyvDFX	anonymous	I agree	Deceased
2020-11-23 13:53:26	2020-11-24 14:23:10	26	False	2020-12-01 14:23:10	R_2ydNihHCjHb1J93	anonymous	I agree	Deceased
2020-12-01 14:59:22	2020-12-01 14:59:38	100	True	2020-12-01 14:59:38	R_esuieFzC9XJkTDj	anonymous	I agree	Deceased
2020-11-24 15:02:03	2020-11-24 15:03:03	11	False	2020-12-01 15:03:11	R_30cRTA1rC6w05Vd	anonymous
2020-11-24 15:07:04	2020-11-24 15:07:57	0	False	2020-12-01 15:08:03	R_0w9MDz7q9vp7Ht7	anonymous
2020-11-24 16:07:23	2020-11-24 16:07:43	30	False	2020-12-01 16:07:49	R_3qKh3AGw0dqb8PK	anonymous	I agree	Living
2020-11-24 16:29:13	2020-11-24 16:30:06	26	False	2020-12-01 16:30:13	R_1Eaiai9DnbhtycP	anonymous	I agree	Deceased
2020-11-24 16:59:39	2020-11-24 16:59:57	26	False	2020-12-01 17:00:18	R_T61Sgp5ViPYWLcZ	email	I agree	Deceased
2020-11-24 17:35:16	2020-11-24 17:35:52	26	False	2020-12-01 17:36:38	R_2z6GWrXR2AmYjRl	anonymous	I agree	Deceased
2020-11-24 18:19:20	2020-11-24 18:19:35	11	False	2020-12-01 18:21:51	R_24OUBf8VYtGg7q1	anonymous
2020-11-24 20:20:21	2020-11-24 20:20:28	11	False	2020-12-01 20:20:49	R_2Y4bOjqUCRIN2Sk	anonymous
2020-11-25 07:29:49	2020-11-25 07:30:30	26	False	2020-12-02 07:30:34	R_3knyy6iqnKLuBPf	anonymous	I agree	Deceased
2020-12-02 07:48:04	2020-12-02 07:48:31	100	True	2020-12-02 07:48:32	R_3P6PgYC4zFf0k5l	anonymous	I agree	Deceased
2020-12-02 09:54:11	2020-12-02 09:56:07	100	True	2020-12-02 09:56:07	R_3JJVL51q6gsgtKJ	anonymous	I disagree, I understand that by disagreeing to the disclosure agreement I cannot participate in this study
2020-11-25 10:07:03	2020-11-25 10:07:35	26	False	2020-12-02 10:07:36	R_3qmQR1560VhaJwv	anonymous	I agree	Deceased
2020-11-25 10:30:18	2020-11-25 10:30:47	26	False	2020-12-02 10:30:53	R_1ml1AR3Bw6VNX3U	anonymous	I agree	Deceased
2020-11-25 10:29:55	2020-11-25 10:31:38	22	False	2020-12-02 10:31:39	R_2ta0Rsv5itEK2mJ	anonymous	I agree
2020-11-25 14:58:50	2020-11-25 14:59:40	26	False	2020-12-02 15:00:08	R_0NXqHKlcunjTyMN	anonymous	I agree	Deceased
2020-11-25 17:20:13	2020-11-25 17:21:45	26	False	2020-12-02 17:22:30	R_ROAxx9Qb9oJqTQZ	anonymous	I agree	Deceased
2020-11-25 20:35:29	2020-11-25 20:35:44	26	False	2020-12-02 20:35:47	R_117SRB6MueSN2Us	anonymous	I agree	Deceased
2020-12-02 23:01:07	2020-12-02 23:01:42	100	True	2020-12-02 23:01:42	R_1kG55KQmlFpHtTS	anonymous	I agree	Deceased
2020-11-26 06:36:47	2020-11-26 06:36:57	22	False	2020-12-03 06:36:58	R_3luxQQYJRY1ELFe	anonymous	I agree
2020-11-26 10:00:06	2020-11-26 10:00:29	26	False	2020-12-03 10:00:29	R_1luxEfYFTx6VfcB	anonymous	I agree	Deceased
2020-11-26 12:28:20	2020-11-26 12:28:53	26	False	2020-12-03 12:29:16	R_3I0sAlSnImCiJDi	anonymous	I agree	Deceased
2020-12-03 17:05:45	2020-12-03 17:06:16	100	True	2020-12-03 17:06:16	R_2f39kTLdKYtNa1K	anonymous	I agree	Deceased
2020-11-26 21:31:34	2020-11-26 21:32:24	11	False	2020-12-03 21:32:25	R_1eS2H5vk9NYJBl0	anonymous
2020-11-27 11:24:56	2020-11-27 11:25:47	26	False	2020-12-04 11:26:09	R_3gNHURXbbFFdT1Y	anonymous	I agree	Deceased
2020-11-27 12:27:18	2020-11-27 12:27:57	26	False	2020-12-04 12:28:26	R_3MnGfPEPUuXBcSq	anonymous	I agree	Deceased
2020-11-27 15:49:26	2020-11-27 15:49:40	11	False	2020-12-04 15:49:51	R_1gjutmT4Ybz4akE	anonymous
2020-11-27 16:23:06	2020-11-27 16:23:33	26	False	2020-12-04 16:23:50	R_2PkhYvTuNDQ3A42	anonymous	I agree	Deceased
2020-11-28 09:46:56	2020-11-28 11:08:04	26	False	2020-12-05 11:08:39	R_2axyFU1bSSte6HG	anonymous	I agree	Deceased
2020-11-29 07:41:51	2020-11-29 07:41:59	11	False	2020-12-06 07:42:24	R_1GwA0L3RMkT6YKg	anonymous
2020-11-29 07:59:07	2020-11-29 07:59:35	26	False	2020-12-06 07:59:46	R_37MltVntue4hbX3	anonymous	I agree	Deceased
2020-11-29 12:07:08	2020-11-29 12:10:16	11	False	2020-12-06 12:10:22	R_Zn1U3BAONWsp161	anonymous
2020-12-06 12:52:37	2020-12-06 12:53:11	100	True	2020-12-06 12:53:11	R_2VqHW1ancNr5qtv	anonymous	I agree	Deceased
2020-11-29 21:09:33	2020-11-29 21:10:03	26	False	2020-12-06 21:10:16	R_rl7LIWHCfK5qeQx	anonymous	I agree	Deceased
2020-12-08 13:47:25	2020-12-08 13:48:04	100	True	2020-12-08 13:48:05	R_9QtOOh4JFIvGKk1	anonymous	I agree	Deceased
2020-12-02 06:46:36	2020-12-02 06:46:59	26	False	2020-12-09 06:47:04	R_ZJlvZDsNi8exptL	anonymous	I agree	Deceased
2020-12-09 11:00:54	2020-12-09 11:01:39	100	True	2020-12-09 11:01:39	R_2wppZwSRkkfJECh	anonymous	I agree	Deceased
2020-12-09 16:52:05	2020-12-09 16:52:38	100	True	2020-12-09 16:52:38	R_QnWMo2qCECIW7Wp	anonymous	I agree	Deceased
2020-12-02 21:57:53	2020-12-02 21:57:57	11	False	2020-12-09 21:58:04	R_3HiB5bFwPA4LMVg	anonymous
2020-12-03 15:59:14	2020-12-03 15:59:42	26	False	2020-12-10 15:59:44	R_2V30s7MFLETIUsP	anonymous	I agree	Deceased
2020-12-10 19:11:20	2020-12-10 19:11:52	100	True	2020-12-10 19:11:52	R_2VgxnqYG5NOKcWL	anonymous	I agree	Deceased
2020-12-13 18:13:27	2020-12-13 19:03:09	100	True	2020-12-13 19:03:09	R_1ItGMzeZ21FtqRz	anonymous	I agree	Deceased
2020-12-14 07:04:14	2020-12-14 07:04:44	100	True	2020-12-14 07:04:44	R_RLmbgMAFFyh9FmN	anonymous	I agree	Deceased
2020-12-19 09:23:43	2020-12-19 09:24:42	100	True	2020-12-19 09:24:43	R_qW36kV4vbIw4Jl7	anonymous	I agree	Deceased
2020-12-21 18:20:40	2020-12-21 18:20:52	100	True	2020-12-21 18:20:52	R_1FgOmwdM9k4OaBg	anonymous	I agree	Deceased
2020-12-24 11:44:28	2020-12-24 11:45:30	100	True	2020-12-24 11:45:31	R_1Fy07grwyIS7b5k	anonymous	I agree	Deceased
2020-12-24 14:44:11	2020-12-24 14:44:34	100	True	2020-12-24 14:44:34	R_2wbqqWBqPrJHAok	anonymous	I agree	Deceased
2020-12-29 09:02:45	2020-12-29 09:04:47	100	True	2020-12-29 09:04:47	R_sFQxViUWL5mrbUd	anonymous	I agree	Deceased
2020-12-25 13:55:38	2020-12-25 13:55:57	11	False	2021-01-01 13:56:47	R_2saNcIUk4mjFRKI	anonymous
2021-01-04 21:35:24	2021-01-04 21:35:49	33	False	2021-01-11 21:36:43	R_9slt6BhYlFdEIkV	anonymous	I agree	Living	2
2021-01-19 14:03:37	2021-01-19 14:04:03	26	False	2021-01-26 14:04:04	R_2aEN231o0LTfecV	anonymous	I agree	Deceased
2020-11-23 11:25:15	2020-11-23 11:31:06	100	True	2020-11-23 11:31:07	R_wSqG4gzFyAXu48N	anonymous	I agree	Living	2	8 to <11 years	8 to <10 years	Female spayed (fixed)	>75 pounds	Average	Moderate energy (45- 90 minutes of outdoor activity per day)	Airedale Terrier	Urinary disease (urinary tract infections, urinary crystals/stones, kidney disease, etc),Other	Uveitis	No	No	Commercial dog food	Suburban areas (population >2,500 but less than <500,000)	No	0	0	0	0	0	0	0	0	0	0	0	0	0	0	0	0	0	0
2020-11-24 09:19:51	2020-11-24 09:25:50	100	True	2020-11-24 09:25:50	R_1flstCyoD0oKFPT	anonymous	I agree	Living	2	8 to <11 years	8 to <10 years	Female spayed (fixed)	56-75 pounds	Average	High energy (>90 minutes of outdoor activity per day)	Airedale Terrier	Endocrinopathies (hypothyroidism, diabetes, cushing's disease, addison's disease, insulinoma, etc)		No	No	Commercial dog food	Rural areas (population <2,500)	No	0	0	0	0	0	0	0	0	0	0	0	0	0	0	0	0	0	0
2020-11-27 15:28:24	2020-11-27 15:46:27	100	True	2020-11-27 15:46:28	R_25mapt1Nmj9Nqi5	anonymous	I agree	Living	4	8 to <11 years	8 to <10 years	Male castrated (fixed)	>75 pounds	Average	Moderate energy (45- 90 minutes of outdoor activity per day)	Airedale Terrier	Neurologic disease (seizures, brain tumor, stroke, balance issues (vestibular disease), congenital malformations of the brain/spinal cord, spinal cord or disc disease, sleep disorders),Other	Seasonal flank alopecia, Heart murmur 3/6	No	No	Commercial dog food,Homemade cooked diet	Suburban areas (population >2,500 but less than <500,000)	No	0	0	0	0	0	0	0	0	0	0	0	0	0	0	0	0	2	2
2020-11-23 11:46:55	2020-11-23 11:51:12	100	True	2020-11-23 11:51:12	R_2y9GGTEcWfew9VM	anonymous	I agree	Living	4	11 to <13 years	>10 years	Female spayed (fixed)	56-75 pounds	Average	Low energy (<45 minutes of outdoor activity per day)	Airedale Terrier	Musculoskeletal disease (arthritis, previously broken bone that didn't heal appropriately, congenital malformation, or any disease that affects mobility),Dermatologic disease (skin allergies, chronic ear/skin infections, etc)		I don't know	No	Commercial dog food	Suburban areas (population >2,500 but less than <500,000)	No	0	0	0	0	0	0	0	0	0	0	0	0	0	0	0	0	0	0
2020-11-24 09:06:28	2020-11-24 09:16:40	100	True	2020-11-24 09:16:40	R_2cwTtDFIdjTcnQ9	anonymous	I agree	Living	2	11 to <13 years	>10 years	Female spayed (fixed)	56-75 pounds	Average	Moderate energy (45- 90 minutes of outdoor activity per day)	Airedale Terrier	Endocrinopathies (hypothyroidism, diabetes, cushing's disease, addison's disease, insulinoma, etc)		No	No	Commercial dog food	Rural areas (population <2,500)	No	0	0	0	0	0	0	0	0	0	0	0	0	0	0	0	0	0	0
2020-11-27 17:05:30	2020-11-27 17:10:38	100	True	2020-11-27 17:10:38	R_9H4IdYVKK8oJDSF	anonymous	I agree	Living	2	13 to <15 years	>10 years	Female spayed (fixed)	36-55 pounds	Average	Low energy (<45 minutes of outdoor activity per day)	Akita	Digestive system issues (dental disease, megaesophagus, gastroesophageal reflux, food sensitivities, inflammatory bowel disease, pica, chronic pancreatitis, chronic diarrhea or vomiting)		No	No	Commercial dog food	Suburban areas (population >2,500 but less than <500,000)	No	2	3	3	4	2	10	10	3	3	4	3	2	0	0	0	0	0	49
2020-12-30 09:15:58	2020-12-30 09:20:17	100	True	2020-12-30 09:20:17	R_2OHdvNd5p1kIAh5	anonymous	I agree	Living	1	11 to <13 years	>10 years	Female spayed (fixed)	>75 pounds	Average	Moderate energy (45- 90 minutes of outdoor activity per day)	Akita	Endocrinopathies (hypothyroidism, diabetes, cushing's disease, addison's disease, insulinoma, etc),Dermatologic disease (skin allergies, chronic ear/skin infections, etc),Ongoing behavior issues since puppy or young adult (aggression, separation anxiety, submissive/anxious urination, etc)		No	No	Commercial dog food	Suburban areas (population >2,500 but less than <500,000)	No	0	0	0	4	0	0	0	0	0	0	0	0	0	0	0	0	3	7
2020-11-23 13:02:04	2020-11-23 13:04:30	100	True	2020-11-23 13:04:30	R_22M4w3T8E3lozdj	anonymous	I agree	Living	2	11 to <13 years	>10 years	Female spayed (fixed)	>75 pounds	Average	Low energy (<45 minutes of outdoor activity per day)	Akita	No underlying conditions/Healthy		No	No	Commercial dog food	Suburban areas (population >2,500 but less than <500,000)	No	0	0	0	0	0	0	0	2	2	4	0	0	0	0	0	0	0	8
2020-11-23 13:25:15	2020-11-23 13:33:27	100	True	2020-11-23 13:33:27	R_1rqu5ZpIICwBQPT	anonymous	I agree	Living	2	11 to <13 years	>10 years	Male castrated (fixed)	>75 pounds	Thin	Moderate energy (45- 90 minutes of outdoor activity per day)	Alaskan Malamute	Musculoskeletal disease (arthritis, previously broken bone that didn't heal appropriately, congenital malformation, or any disease that affects mobility),Sensory dysfunction (vision or hearing impairment/loss),Other	Non-cancerous mass in mouth has been removed. Chronic rhinitis (CSU diagnosed).	No	No	Commercial dog food	Suburban areas (population >2,500 but less than <500,000)	No	0	0	0	0	0	6	0	0	4	2	0	0	2	0	0	2	0	16
2020-11-23 11:15:22	2020-11-23 11:18:01	100	True	2020-11-23 11:18:02	R_2vYtX3o8VwsCmgT	anonymous	I agree	Living	>6	8 to <11 years	8 to <10 years	Female spayed (fixed)	56-75 pounds	Average	Low energy (<45 minutes of outdoor activity per day)	American Bulldog	Musculoskeletal disease (arthritis, previously broken bone that didn't heal appropriately, congenital malformation, or any disease that affects mobility)		No	No	Commercial dog food	Suburban areas (population >2,500 but less than <500,000)	No	0	2	0	0	0	0	0	0	0	0	0	0	0	0	0	0	0	2
2020-11-23 11:10:36	2020-11-23 11:15:02	100	True	2020-11-23 11:15:02	R_2q2SAjHad0dyyFI	anonymous	I agree	Living	4	8 to <11 years	>10 years	Male castrated (fixed)	>75 pounds	Average	Low energy (<45 minutes of outdoor activity per day)	American Bulldog	Urinary disease (urinary tract infections, urinary crystals/stones, kidney disease, etc),Heart or lung disease (dilated cardiomyopathy, arrhythmia, pulmonary hypertension, recurrent pneumonia, chronic bronchitis, etc),Musculoskeletal disease (arthritis, previously broken bone that didn't heal appropriately, congenital malformation, or any disease that affects mobility)		No	No	Commercial dog food,Homemade cooked diet	Large Urban areas (large metropolitan area with population >1,000,000)	No	0	0	0	0	0	0	10	0	0	0	0	0	0	0	0	0	0	10
2020-11-23 13:20:41	2020-11-23 13:27:04	100	True	2020-11-23 13:27:04	R_33mrHgVnJ4vrpjj	anonymous	I agree	Living	3	8 to <11 years	5 to <8 years	Female spayed (fixed)	56-75 pounds	Thin	Moderate energy (45- 90 minutes of outdoor activity per day)	American Bulldog	Digestive system issues (dental disease, megaesophagus, gastroesophageal reflux, food sensitivities, inflammatory bowel disease, pica, chronic pancreatitis, chronic diarrhea or vomiting),Musculoskeletal disease (arthritis, previously broken bone that didn't heal appropriately, congenital malformation, or any disease that affects mobility),Other	Liver disease	No	No	Homemade cooked diet	Large Urban areas (large metropolitan area with population >1,000,000)	No	2	0	0	3	0	0	10	0	0	0	5	0	0	0	0	0	0	20
2020-11-23 12:09:50	2020-11-23 12:12:22	100	True	2020-11-23 12:12:22	R_xEpuZKCwvsZnTC9	anonymous	I agree	Living	2	11 to <13 years	>10 years	Female spayed (fixed)	56-75 pounds	Average	Moderate energy (45- 90 minutes of outdoor activity per day)	American English Coonhound	Musculoskeletal disease (arthritis, previously broken bone that didn't heal appropriately, congenital malformation, or any disease that affects mobility),Neurologic disease (seizures, brain tumor, stroke, balance issues (vestibular disease), congenital malformations of the brain/spinal cord, spinal cord or disc disease, sleep disorders),Sensory dysfunction (vision or hearing impairment/loss),Derm…		No	No	Commercial dog food,Homemade cooked diet	Suburban areas (population >2,500 but less than <500,000)	No	0	0	0	0	0	0	0	0	0	0	0	0	2	0	0	0	3	5
2020-11-23 11:14:24	2020-11-23 11:29:06	100	True	2020-11-23 11:29:06	R_2bH1JAsb0eHaZ4Y	anonymous	I agree	Living	2	8 to <11 years	8 to <10 years	Male castrated (fixed)	36-55 pounds	Average	Moderate energy (45- 90 minutes of outdoor activity per day)	American Eskimo	Other	arthritis	Yes	No	Commercial dog food	Rural areas (population <2,500)	No	0	0	2	0	0	8	0	0	0	0	4	0	0	0	0	0	0	14
2020-12-01 17:07:54	2020-12-01 17:19:16	100	True	2020-12-01 17:19:16	R_1et6x281hxHC4GF	anonymous	I agree	Living	1	15 to <17 years	>10 years	Female spayed (fixed)	10-35 pounds	Average	Low energy (<45 minutes of outdoor activity per day)	American Eskimo	Digestive system issues (dental disease, megaesophagus, gastroesophageal reflux, food sensitivities, inflammatory bowel disease, pica, chronic pancreatitis, chronic diarrhea or vomiting),Urinary disease (urinary tract infections, urinary crystals/stones, kidney disease, etc),Sensory dysfunction (vision or hearing impairment/loss)		No	Yes	Homemade cooked diet	Suburban areas (population >2,500 but less than <500,000)	No	5	0	3	5	0	10	10	3	5	0	0	0	5	3	3	4	0	56
2020-11-23 11:16:18	2020-11-23 11:19:23	100	True	2020-11-23 11:19:23	R_3OryK9B8Ck2qvao	anonymous	I agree	Living	4	11 to <13 years	>10 years	Female spayed (fixed)	10-35 pounds	Average	Low energy (<45 minutes of outdoor activity per day)	American Eskimo	No underlying conditions/Healthy		No	No	Commercial dog food	Suburban areas (population >2,500 but less than <500,000)	No	0	0	0	0	0	0	0	0	0	0	0	0	0	0	0	0	0	0
2020-11-23 11:14:19	2020-11-23 11:18:02	100	True	2020-11-23 11:18:02	R_2RWVG7ZfRfiTV03	anonymous	I agree	Living	3	8 to <11 years	1 to <3 years	Female spayed (fixed)	56-75 pounds	Average	Low energy (<45 minutes of outdoor activity per day)	American Staffordshire Terrier	Sensory dysfunction (vision or hearing impairment/loss),Dermatologic disease (skin allergies, chronic ear/skin infections, etc)		I don't know	No	Commercial dog food	Suburban areas (population >2,500 but less than <500,000)	No	0	0	0	0	0	0	0	0	0	0	0	0	0	0	0	0	0	0
2020-11-23 11:42:27	2020-11-23 11:46:46	100	True	2020-11-23 11:46:46	R_8kyMVirSimSyaSB	anonymous	I agree	Living	2	8 to <11 years	>10 years	Male castrated (fixed)	36-55 pounds	Average	Moderate energy (45- 90 minutes of outdoor activity per day)	American Staffordshire Terrier	Musculoskeletal disease (arthritis, previously broken bone that didn't heal appropriately, congenital malformation, or any disease that affects mobility)		No	No	Commercial dog food	Suburban areas (population >2,500 but less than <500,000)	No	0	0	0	0	0	0	0	0	0	0	0	0	0	0	0	0	0	0
2020-11-24 20:38:48	2020-11-24 20:41:52	100	True	2020-11-24 20:41:52	R_3RlxZYYApKZhtr6	anonymous	I agree	Living	3	8 to <11 years	5 to <8 years	Female spayed (fixed)	56-75 pounds	Overweight	Moderate energy (45- 90 minutes of outdoor activity per day)	American Staffordshire Terrier	Dermatologic disease (skin allergies, chronic ear/skin infections, etc)		No	No	Commercial dog food	Suburban areas (population >2,500 but less than <500,000)	No	0	0	0	0	0	0	0	0	0	0	0	0	0	0	0	0	0	0
2020-11-24 13:01:01	2020-11-24 13:06:30	100	True	2020-11-24 13:06:30	R_21p8JY1bzN6upgp	anonymous	I agree	Living	2	8 to <11 years	8 to <10 years	Female spayed (fixed)	56-75 pounds	Average	Low energy (<45 minutes of outdoor activity per day)	American Staffordshire Terrier	Ongoing behavior issues since puppy or young adult (aggression, separation anxiety, submissive/anxious urination, etc)		No	No	Commercial dog food	Suburban areas (population >2,500 but less than <500,000)	No	0	0	0	0	0	0	0	2	0	0	0	2	0	0	0	0	0	4
2020-11-23 16:50:32	2020-11-23 16:56:44	100	True	2020-11-23 16:56:44	R_ROc72olZ7sAbk65	anonymous	I agree	Living	2	8 to <11 years	8 to <10 years	Female spayed (fixed)	56-75 pounds	Average	Low energy (<45 minutes of outdoor activity per day)	American Staffordshire Terrier	Musculoskeletal disease (arthritis, previously broken bone that didn't heal appropriately, congenital malformation, or any disease that affects mobility)		No	No	Commercial dog food	Suburban areas (population >2,500 but less than <500,000)	No	0	2	0	2	0	0	0	0	0	2	2	0	0	0	0	0	0	8
2020-11-23 14:06:55	2020-11-23 14:11:52	100	True	2020-11-23 14:11:52	R_3meMD8WzhsqaYq8	anonymous	I agree	Living	2	8 to <11 years	8 to <10 years	Male castrated (fixed)	56-75 pounds	Average	High energy (>90 minutes of outdoor activity per day)	American Staffordshire Terrier	Ongoing behavior issues since puppy or young adult (aggression, separation anxiety, submissive/anxious urination, etc),Other	Mast cell tumors	No	No	Commercial dog food	Suburban areas (population >2,500 but less than <500,000)	No	0	0	0	0	0	0	0	0	0	0	3	2	4	0	3	0	0	12
2020-11-23 11:27:46	2020-11-23 11:33:11	100	True	2020-11-23 11:33:11	R_2c1TCwrHJK76hWr	anonymous	I agree	Living	1	8 to <11 years	8 to <10 years	Male castrated (fixed)	36-55 pounds	Average	Low energy (<45 minutes of outdoor activity per day)	American Staffordshire Terrier	Digestive system issues (dental disease, megaesophagus, gastroesophageal reflux, food sensitivities, inflammatory bowel disease, pica, chronic pancreatitis, chronic diarrhea or vomiting),Musculoskeletal disease (arthritis, previously broken bone that didn't heal appropriately, congenital malformation, or any disease that affects mobility)		No	No	Commercial dog food	Suburban areas (population >2,500 but less than <500,000)	No	0	0	0	0	0	0	0	2	2	0	2	2	2	2	2	2	0	16
2020-11-29 11:03:55	2020-11-29 11:06:34	100	True	2020-11-29 11:06:35	R_2ZBLnEPmgFkb1XS	anonymous	I agree	Living	1	8 to <11 years	>10 years	Female spayed (fixed)	>75 pounds	Overweight	Low energy (<45 minutes of outdoor activity per day)	American Staffordshire Terrier	Musculoskeletal disease (arthritis, previously broken bone that didn't heal appropriately, congenital malformation, or any disease that affects mobility),Neurologic disease (seizures, brain tumor, stroke, balance issues (vestibular disease), congenital malformations of the brain/spinal cord, spinal cord or disc disease, sleep disorders)		No	No	Commercial dog food	Suburban areas (population >2,500 but less than <500,000)	No	0	0	0	0	0	0	10	4	0	0	0	3	0	0	0	0	0	17
2020-11-23 11:45:28	2020-11-23 12:34:54	100	True	2020-11-23 12:34:54	R_6hv7e616tri3qcV	anonymous	I agree	Living	2	8 to <11 years	5 to <8 years	Female spayed (fixed)	>75 pounds	Overweight	Low energy (<45 minutes of outdoor activity per day)	American Staffordshire Terrier	Musculoskeletal disease (arthritis, previously broken bone that didn't heal appropriately, congenital malformation, or any disease that affects mobility),Dermatologic disease (skin allergies, chronic ear/skin infections, etc)		I don't know	No	Commercial dog food	Large Urban areas (large metropolitan area with population >1,000,000)	No	0	0	0	0	0	10	10	0	0	0	0	0	0	0	0	0	5	25
2020-11-23 11:27:49	2020-11-23 11:34:24	100	True	2020-11-23 11:34:25	R_1o7shsCZhxdR2vv	anonymous	I agree	Living	2	13 to <15 years	5 to <8 years	Female spayed (fixed)	56-75 pounds	Overweight	Low energy (<45 minutes of outdoor activity per day)	American Staffordshire Terrier	Dermatologic disease (skin allergies, chronic ear/skin infections, etc)		No	No	Commercial dog food	Suburban areas (population >2,500 but less than <500,000)	No	0	0	0	0	2	0	10	0	0	4	0	0	0	0	0	0	0	16
2020-11-23 16:58:24	2020-11-23 17:08:04	100	True	2020-11-23 17:08:05	R_3hAsruLLewcNP4q	anonymous	I agree	Living	1	13 to <15 years	5 to <8 years	Female spayed (fixed)	36-55 pounds	Average	Moderate energy (45- 90 minutes of outdoor activity per day)	American Staffordshire Terrier	Digestive system issues (dental disease, megaesophagus, gastroesophageal reflux, food sensitivities, inflammatory bowel disease, pica, chronic pancreatitis, chronic diarrhea or vomiting),Musculoskeletal disease (arthritis, previously broken bone that didn't heal appropriately, congenital malformation, or any disease that affects mobility),Sensory dysfunction (vision or hearing impairment/loss),Ot…	large cyst due to uterine stub pyometria	No	No	Commercial dog food	Large Urban areas (large metropolitan area with population >1,000,000)	No	5	3	0	0	3	10	4	0	4	5	4	0	0	0	0	0	5	43
2020-11-24 16:36:03	2020-11-24 16:41:42	100	True	2020-11-24 16:41:42	R_3il2ynTGU8Da1Wo	anonymous	I agree	Living	2	11 to <13 years	>10 years	Female spayed (fixed)	36-55 pounds	Average	Moderate energy (45- 90 minutes of outdoor activity per day)	American Staffordshire Terrier	Musculoskeletal disease (arthritis, previously broken bone that didn't heal appropriately, congenital malformation, or any disease that affects mobility),Sensory dysfunction (vision or hearing impairment/loss)		No	No	Commercial dog food	Rural areas (population <2,500)	No	0	0	0	0	0	0	0	0	0	5	0	0	0	0	0	0	0	5
2020-11-23 11:57:57	2020-11-23 12:03:40	100	True	2020-11-23 12:03:40	R_2S2ZXvayVKy9fhO	anonymous	I agree	Living	4	11 to <13 years	<6 months	Male castrated (fixed)	>75 pounds	Thin	Low energy (<45 minutes of outdoor activity per day)	American Staffordshire Terrier	Digestive system issues (dental disease, megaesophagus, gastroesophageal reflux, food sensitivities, inflammatory bowel disease, pica, chronic pancreatitis, chronic diarrhea or vomiting)		No	No	Homemade cooked diet	Rural areas (population <2,500)	No	2	0	0	2	0	0	10	0	0	0	0	0	0	0	0	0	3	17
2020-11-23 12:05:56	2020-11-23 12:12:29	100	True	2020-11-23 12:12:30	R_3hyK7vwxn1VDdry	anonymous	I agree	Living	4	11 to <13 years	8 to <10 years	Female spayed (fixed)	56-75 pounds	Average	Low energy (<45 minutes of outdoor activity per day)	American Staffordshire Terrier	Musculoskeletal disease (arthritis, previously broken bone that didn't heal appropriately, congenital malformation, or any disease that affects mobility),Dermatologic disease (skin allergies, chronic ear/skin infections, etc),Neoplasia (Cancer- malignant or aggressive forms)		No	No	Commercial dog food	Suburban areas (population >2,500 but less than <500,000)	No	0	0	0	0	0	6	8	0	2	2	0	0	0	0	0	0	0	18
2020-11-23 11:31:03	2020-11-23 11:34:43	100	True	2020-11-23 11:34:43	R_2V7IVTCEJ7W1Ebm	anonymous	I agree	Living	1	8 to <11 years	8 to <10 years	Female spayed (fixed)	36-55 pounds	Average	Moderate energy (45- 90 minutes of outdoor activity per day)	Anatolian Shepherd Dog	No underlying conditions/Healthy		No	No	Commercial dog food	Suburban areas (population >2,500 but less than <500,000)	No	0	0	0	0	0	0	0	0	3	0	0	0	0	0	0	0	0	3
2020-11-23 11:16:05	2020-11-23 11:19:33	100	True	2020-11-23 11:19:33	R_22o7xNH0beQm5RN	anonymous	I agree	Living	1	8 to <11 years	8 to <10 years	Female spayed (fixed)	56-75 pounds	Average	Low energy (<45 minutes of outdoor activity per day)	Australian Cattle Dog	Urinary disease (urinary tract infections, urinary crystals/stones, kidney disease, etc)		No	No	Commercial dog food	Suburban areas (population >2,500 but less than <500,000)	No	0	0	0	0	0	0	0	0	0	0	0	0	0	0	0	0	0	0
2020-11-23 19:02:25	2020-11-23 19:04:28	100	True	2020-11-23 19:04:29	R_2DOYFdux0X3Q43V	anonymous	I agree	Living	4	8 to <11 years	8 to <10 years	Male castrated (fixed)	10-35 pounds	Average	Moderate energy (45- 90 minutes of outdoor activity per day)	Australian Cattle Dog	Digestive system issues (dental disease, megaesophagus, gastroesophageal reflux, food sensitivities, inflammatory bowel disease, pica, chronic pancreatitis, chronic diarrhea or vomiting),No underlying conditions/Healthy		No	No	Commercial dog food	Suburban areas (population >2,500 but less than <500,000)	No	0	0	0	0	0	0	0	0	0	0	0	0	0	0	0	0	0	0
2020-11-23 14:32:45	2020-11-23 14:43:58	100	True	2020-11-23 14:43:59	R_6tbycTOcZHgEaf7	anonymous	I agree	Living	3	8 to <11 years	8 to <10 years	Female spayed (fixed)	36-55 pounds	Average	High energy (>90 minutes of outdoor activity per day)	Australian Cattle Dog	Other	No	No	No	Commercial dog food	Suburban areas (population >2,500 but less than <500,000)	No	0	0	0	0	0	0	0	0	0	0	2	0	0	0	0	0	0	2
2020-11-24 21:08:25	2020-11-24 21:15:12	100	True	2020-11-24 21:15:13	R_vjeSatl595OYag9	anonymous	I agree	Living	3	8 to <11 years	8 to <10 years	Female spayed (fixed)	56-75 pounds	Average	Moderate energy (45- 90 minutes of outdoor activity per day)	Australian Cattle Dog	Ongoing behavior issues since puppy or young adult (aggression, separation anxiety, submissive/anxious urination, etc)		No	No	Commercial dog food	Rural areas (population <2,500)	No	0	0	0	0	0	0	0	0	0	0	0	2	0	0	0	0	0	2
2020-12-17 05:25:09	2020-12-17 05:29:48	100	True	2020-12-17 05:29:48	R_ykhDfXiN1leOenT	anonymous	I agree	Living	2	8 to <11 years	5 to <8 years	Female spayed (fixed)	36-55 pounds	Average	Moderate energy (45- 90 minutes of outdoor activity per day)	Australian Cattle Dog	No underlying conditions/Healthy		No	No	Commercial dog food	Rural areas (population <2,500)	No	0	0	0	0	0	0	0	0	0	0	0	3	0	0	0	0	0	3
2020-12-10 18:25:52	2020-12-10 18:38:58	100	True	2020-12-10 18:38:58	R_2rPbaEkEPMoOUsB	anonymous	I agree	Living	2	8 to <11 years	8 to <10 years	Female spayed (fixed)	36-55 pounds	Average	Moderate energy (45- 90 minutes of outdoor activity per day)	Australian Cattle Dog	Ongoing behavior issues since puppy or young adult (aggression, separation anxiety, submissive/anxious urination, etc)		No	No	Commercial dog food	Rural areas (population <2,500)	No	0	0	0	0	0	0	0	0	0	2	0	2	0	0	0	0	0	4
2020-11-23 11:15:16	2020-11-23 11:18:03	100	True	2020-11-23 11:18:04	R_22qUrsYvc2Ovoo2	anonymous	I agree	Living	2	8 to <11 years	8 to <10 years	Female spayed (fixed)	36-55 pounds	Average	Moderate energy (45- 90 minutes of outdoor activity per day)	Australian Cattle Dog	Digestive system issues (dental disease, megaesophagus, gastroesophageal reflux, food sensitivities, inflammatory bowel disease, pica, chronic pancreatitis, chronic diarrhea or vomiting),Dermatologic disease (skin allergies, chronic ear/skin infections, etc)		No	No	Commercial dog food	Suburban areas (population >2,500 but less than <500,000)	No	2	0	2	2	2	0	0	0	0	2	0	0	0	0	0	0	0	10
2020-11-23 14:57:49	2020-11-23 15:02:09	100	True	2020-11-23 15:02:09	R_3plkTlbnLPtHP6r	anonymous	I agree	Living	2	8 to <11 years	8 to <10 years	Male castrated (fixed)	36-55 pounds	Average	Moderate energy (45- 90 minutes of outdoor activity per day)	Australian Cattle Dog	Musculoskeletal disease (arthritis, previously broken bone that didn't heal appropriately, congenital malformation, or any disease that affects mobility),Other	Urinary incontinence	No	No	Commercial dog food	Urban area (metropolitan area with population >500,000 but <1,000,000)	No	0	0	0	0	0	0	0	4	0	0	3	3	0	0	0	0	0	10
2020-12-03 17:19:09	2020-12-03 17:24:44	100	True	2020-12-03 17:24:45	R_2wFeL23RFU6lIAW	anonymous	I agree	Living	2	8 to <11 years	5 to <8 years	Male castrated (fixed)	36-55 pounds	Overweight	Low energy (<45 minutes of outdoor activity per day)	Australian Cattle Dog	Digestive system issues (dental disease, megaesophagus, gastroesophageal reflux, food sensitivities, inflammatory bowel disease, pica, chronic pancreatitis, chronic diarrhea or vomiting),Ongoing behavior issues since puppy or young adult (aggression, separation anxiety, submissive/anxious urination, etc)		I don't know	No	Commercial dog food	Suburban areas (population >2,500 but less than <500,000)	No	0	0	0	2	0	4	0	0	0	2	3	2	2	0	2	0	0	17
2020-11-23 15:06:33	2020-11-23 15:09:15	100	True	2020-11-23 15:09:16	R_4GdW24J1Bn43NUl	anonymous	I agree	Living	2	8 to <11 years	5 to <8 years	Male castrated (fixed)	36-55 pounds	Overweight	Moderate energy (45- 90 minutes of outdoor activity per day)	Australian Cattle Dog	Heart or lung disease (dilated cardiomyopathy, arrhythmia, pulmonary hypertension, recurrent pneumonia, chronic bronchitis, etc),Sensory dysfunction (vision or hearing impairment/loss)		No	No	Commercial dog food	Suburban areas (population >2,500 but less than <500,000)	No	2	0	0	0	0	6	0	4	4	0	4	0	0	0	0	0	0	20
2020-11-24 11:02:51	2020-11-24 11:20:22	100	True	2020-11-24 11:20:23	R_2vYpis0jQeh0Ivc	anonymous	I agree	Living	4	8 to <11 years	8 to <10 years	Male castrated (fixed)	56-75 pounds	Average	Low energy (<45 minutes of outdoor activity per day)	Australian Cattle Dog	Digestive system issues (dental disease, megaesophagus, gastroesophageal reflux, food sensitivities, inflammatory bowel disease, pica, chronic pancreatitis, chronic diarrhea or vomiting),Neoplasia (Cancer- malignant or aggressive forms)		No	No	Commercial dog food,Homemade cooked diet	Rural areas (population <2,500)	Yes	0	0	0	0	0	0	10	0	5	0	0	0	0	0	5	0	0	20
2020-11-23 11:11:41	2020-11-23 11:16:22	100	True	2020-11-23 11:16:22	R_3PYKGVtga7OnPpj	anonymous	I agree	Living	2	8 to <11 years	>10 years	Male castrated (fixed)	56-75 pounds	Average	Moderate energy (45- 90 minutes of outdoor activity per day)	Australian Cattle Dog	No underlying conditions/Healthy		No	No	Commercial dog food	Suburban areas (population >2,500 but less than <500,000)	No	0	0	2	2	0	4	10	5	2	2	5	5	3	0	0	0	0	40
2020-11-23 11:39:27	2020-11-23 11:49:38	100	True	2020-11-23 11:49:38	R_2wHzQBzb8GgmFne	anonymous	I agree	Living	1	13 to <15 years	>10 years	Female spayed (fixed)	36-55 pounds	Average	High energy (>90 minutes of outdoor activity per day)	Australian Cattle Dog	No underlying conditions/Healthy		No	No	Commercial dog food	Suburban areas (population >2,500 but less than <500,000)	No	0	0	0	0	0	0	0	0	0	0	2	0	0	0	0	0	3	5
2020-11-23 12:51:06	2020-11-23 12:55:00	100	True	2020-11-23 12:55:00	R_DVlAGT4SNeqvL2h	anonymous	I agree	Living	3	13 to <15 years	>10 years	Female spayed (fixed)	36-55 pounds	Overweight	Low energy (<45 minutes of outdoor activity per day)	Australian Cattle Dog	Ongoing behavior issues since puppy or young adult (aggression, separation anxiety, submissive/anxious urination, etc),Neoplasia (Cancer- malignant or aggressive forms)		No	No	Commercial dog food	Urban area (metropolitan area with population >500,000 but <1,000,000)	No	0	0	0	0	0	0	0	0	0	2	2	0	0	0	0	0	2	6
2020-11-23 11:20:19	2020-11-23 11:26:30	100	True	2020-11-23 11:26:30	R_1kHXoy3gPX7nxyB	anonymous	I agree	Living	2	13 to <15 years	3 to <5 years	Female spayed (fixed)	36-55 pounds	Average	Moderate energy (45- 90 minutes of outdoor activity per day)	Australian Cattle Dog	Musculoskeletal disease (arthritis, previously broken bone that didn't heal appropriately, congenital malformation, or any disease that affects mobility),Sensory dysfunction (vision or hearing impairment/loss)		I don't know	No	Commercial dog food,Homemade cooked diet	Suburban areas (population >2,500 but less than <500,000)	No	2	0	0	3	0	0	0	0	0	5	0	0	0	0	0	0	0	10
2020-12-01 17:18:56	2020-12-01 17:23:16	100	True	2020-12-01 17:23:16	R_0VrfM73SKrD8k7v	anonymous	I agree	Living	1	13 to <15 years	8 to <10 years	Female spayed (fixed)	36-55 pounds	Overweight	Low energy (<45 minutes of outdoor activity per day)	Australian Cattle Dog	Ongoing behavior issues since puppy or young adult (aggression, separation anxiety, submissive/anxious urination, etc),No underlying conditions/Healthy		No	No	Homemade cooked diet	Suburban areas (population >2,500 but less than <500,000)	Yes	0	0	0	0	0	4	4	0	0	0	2	2	0	0	0	0	0	12
2020-11-23 11:09:20	2020-11-23 11:44:14	100	True	2020-11-23 11:44:14	R_2AM9SkdRFZ7q5ym	anonymous	I agree	Living	3	13 to <15 years	>10 years	Male intact (unaltered)	36-55 pounds	Thin	Moderate energy (45- 90 minutes of outdoor activity per day)	Australian Cattle Dog	Sensory dysfunction (vision or hearing impairment/loss)		No	No	Commercial dog food	Rural areas (population <2,500)	No	2	0	0	0	0	0	8	0	2	3	0	0	0	0	0	0	0	15
2020-11-23 11:42:36	2020-11-23 11:50:22	100	True	2020-11-23 11:50:23	R_3OrzdQUlmn4K0NL	anonymous	I agree	Living	2	13 to <15 years	>10 years	Female spayed (fixed)	36-55 pounds	Thin	Moderate energy (45- 90 minutes of outdoor activity per day)	Australian Cattle Dog	No underlying conditions/Healthy		No	No	Commercial dog food	Suburban areas (population >2,500 but less than <500,000)	No	0	0	0	0	0	10	0	0	0	0	5	5	2	0	0	0	0	22
2020-11-23 11:12:47	2020-11-23 11:18:33	100	True	2020-11-23 11:18:33	R_29b5t3DGJHf0IlB	anonymous	I agree	Living	2	13 to <15 years	>10 years	Female spayed (fixed)	10-35 pounds	Average	Moderate energy (45- 90 minutes of outdoor activity per day)	Australian Cattle Dog	Digestive system issues (dental disease, megaesophagus, gastroesophageal reflux, food sensitivities, inflammatory bowel disease, pica, chronic pancreatitis, chronic diarrhea or vomiting)		No	No	Commercial dog food	Suburban areas (population >2,500 but less than <500,000)	No	0	0	0	0	0	8	6	3	3	0	4	2	3	0	0	0	2	31
2020-11-23 11:52:38	2020-11-23 11:58:37	100	True	2020-11-23 11:58:38	R_1NdCy3vqHPSBsL7	anonymous	I agree	Living	1	13 to <15 years	>10 years	Male castrated (fixed)	36-55 pounds	Average	Low energy (<45 minutes of outdoor activity per day)	Australian Cattle Dog	Musculoskeletal disease (arthritis, previously broken bone that didn't heal appropriately, congenital malformation, or any disease that affects mobility),Sensory dysfunction (vision or hearing impairment/loss),Other	Blood clot in femoral artery and no pulse in one rear leg	No	No	Commercial dog food	Rural areas (population <2,500)	No	2	0	3	0	4	0	10	0	5	4	0	0	2	0	3	0	4	37
2020-11-24 06:01:07	2020-11-24 06:06:44	100	True	2020-11-24 06:06:44	R_3D7NtKm1y9ozJDA	anonymous	I agree	Living	2	13 to <15 years	>10 years	Female spayed (fixed)	56-75 pounds	Overweight	Low energy (<45 minutes of outdoor activity per day)	Australian Cattle Dog	Digestive system issues (dental disease, megaesophagus, gastroesophageal reflux, food sensitivities, inflammatory bowel disease, pica, chronic pancreatitis, chronic diarrhea or vomiting),Musculoskeletal disease (arthritis, previously broken bone that didn't heal appropriately, congenital malformation, or any disease that affects mobility),Sensory dysfunction (vision or hearing impairment/loss)		No	No	Commercial dog food,Homemade cooked diet	Large Urban areas (large metropolitan area with population >1,000,000)	No	4	5	4	5	4	6	10	3	4	3	5	2	2	0	2	0	2	61
2020-11-23 18:56:47	2020-11-23 19:01:56	100	True	2020-11-23 19:01:56	R_uwudar2ozn6N9HH	anonymous	I agree	Living	4	13 to <15 years	>10 years	Female spayed (fixed)	10-35 pounds	Thin	Low energy (<45 minutes of outdoor activity per day)	Australian Cattle Dog	Digestive system issues (dental disease, megaesophagus, gastroesophageal reflux, food sensitivities, inflammatory bowel disease, pica, chronic pancreatitis, chronic diarrhea or vomiting),Musculoskeletal disease (arthritis, previously broken bone that didn't heal appropriately, congenital malformation, or any disease that affects mobility),Neurologic disease (seizures, brain tumor, stroke, balance…		No	No	Commercial dog food,Homemade cooked diet,Raw diet	Suburban areas (population >2,500 but less than <500,000)	No	5	4	5	5	5	10	10	5	5	5	5	0	4	4	4	0	3	79
2020-11-23 11:22:04	2020-11-23 11:24:07	100	True	2020-11-23 11:24:08	R_sSa8vIBw9xnI7lf	anonymous	I agree	Living	2	11 to <13 years	>10 years	Female spayed (fixed)	10-35 pounds	Average	Moderate energy (45- 90 minutes of outdoor activity per day)	Australian Cattle Dog	No underlying conditions/Healthy		No	No	Commercial dog food,Homemade cooked diet	Suburban areas (population >2,500 but less than <500,000)	No	0	2	0	0	0	0	0	0	0	0	0	0	0	0	0	0	0	2
2020-11-24 16:00:16	2020-11-24 16:02:53	100	True	2020-11-24 16:02:53	R_d4pX9wss6Nw4hZD	anonymous	I agree	Living	2	11 to <13 years	>10 years	Female spayed (fixed)	36-55 pounds	Average	Moderate energy (45- 90 minutes of outdoor activity per day)	Australian Cattle Dog	Endocrinopathies (hypothyroidism, diabetes, cushing's disease, addison's disease, insulinoma, etc),Musculoskeletal disease (arthritis, previously broken bone that didn't heal appropriately, congenital malformation, or any disease that affects mobility)		No	No	Commercial dog food	Suburban areas (population >2,500 but less than <500,000)	No	0	0	0	0	0	0	0	0	0	4	0	0	0	0	0	0	0	4
2020-11-23 12:44:01	2020-11-23 13:04:28	100	True	2020-11-23 13:04:28	R_2QXuv5l9LHbMaPW	anonymous	I agree	Living	1	11 to <13 years	8 to <10 years	Female spayed (fixed)	36-55 pounds	Overweight	Moderate energy (45- 90 minutes of outdoor activity per day)	Australian Cattle Dog	Dermatologic disease (skin allergies, chronic ear/skin infections, etc),Ongoing behavior issues since puppy or young adult (aggression, separation anxiety, submissive/anxious urination, etc)		No	No	Commercial dog food	Suburban areas (population >2,500 but less than <500,000)	Yes	0	0	0	0	0	0	0	2	2	0	2	2	0	0	0	0	0	8
2020-11-23 20:36:40	2020-11-23 20:46:34	100	True	2020-11-23 20:46:34	R_3fAUSWDHyxNMzZP	anonymous	I agree	Living	3	11 to <13 years	5 to <8 years	Female spayed (fixed)	36-55 pounds	Average	Moderate energy (45- 90 minutes of outdoor activity per day)	Australian Cattle Dog	Musculoskeletal disease (arthritis, previously broken bone that didn't heal appropriately, congenital malformation, or any disease that affects mobility)		No	No	Commercial dog food,Raw diet	Rural areas (population <2,500)	No	0	0	0	0	0	0	0	0	0	0	5	3	0	0	0	0	0	8
2020-11-24 09:14:31	2020-11-24 09:20:00	100	True	2020-11-24 09:20:01	R_UscjYWwGfZicN7r	anonymous	I agree	Living	3	11 to <13 years	>10 years	Male castrated (fixed)	56-75 pounds	Average	Low energy (<45 minutes of outdoor activity per day)	Australian Cattle Dog	Musculoskeletal disease (arthritis, previously broken bone that didn't heal appropriately, congenital malformation, or any disease that affects mobility)		No	No	Commercial dog food	Rural areas (population <2,500)	No	0	0	0	0	2	0	4	0	3	2	2	2	0	0	0	0	0	15
2020-11-23 11:17:16	2020-11-23 11:21:56	100	True	2020-11-23 11:21:57	R_3HS7OFl5ncD3suF	anonymous	I agree	Living	2	11 to <13 years	>10 years	Female spayed (fixed)	36-55 pounds	Overweight	Low energy (<45 minutes of outdoor activity per day)	Australian Cattle Dog	Other	Blind (retinal detachment), deaf (recent development)	No	No	Commercial dog food,Homemade cooked diet	Suburban areas (population >2,500 but less than <500,000)	No	5	0	0	5	4	0	10	0	5	5	0	0	0	0	0	0	3	37
2020-11-23 19:11:05	2020-11-23 19:14:08	100	True	2020-11-23 19:14:08	R_3e21myLUBWUfVKD	anonymous	I agree	Living	4	13 to <15 years	>10 years	Female spayed (fixed)	10-35 pounds	Thin	Low energy (<45 minutes of outdoor activity per day)	Australian Cattle Dog	Digestive system issues (dental disease, megaesophagus, gastroesophageal reflux, food sensitivities, inflammatory bowel disease, pica, chronic pancreatitis, chronic diarrhea or vomiting),Musculoskeletal disease (arthritis, previously broken bone that didn't heal appropriately, congenital malformation, or any disease that affects mobility),Neurologic disease (seizures, brain tumor, stroke, balance…		No	Yes	Commercial dog food,Homemade cooked diet,Raw diet	Suburban areas (population >2,500 but less than <500,000)	No	5	5	5	5	5	10	10	5	5	5	5	0	4	4	4	3	4	84
2020-11-28 15:34:04	2020-11-28 15:38:51	100	True	2020-11-28 15:38:51	R_2OW77QDec5FGLBH	anonymous	I agree	Living	2	8 to <11 years	8 to <10 years	Female spayed (fixed)	36-55 pounds	Average	Moderate energy (45- 90 minutes of outdoor activity per day)	Australian Kelpie	Ongoing behavior issues since puppy or young adult (aggression, separation anxiety, submissive/anxious urination, etc)		No	No	Commercial dog food	Rural areas (population <2,500)	No	0	0	0	0	0	0	0	0	0	0	3	2	0	0	0	0	0	5
2020-11-23 12:08:26	2020-11-23 12:15:28	100	True	2020-11-23 12:15:28	R_21nDe6hVvwlAgwG	anonymous	I agree	Living	1	15 to <17 years	>10 years	Male castrated (fixed)	10-35 pounds	Thin	Low energy (<45 minutes of outdoor activity per day)	Australian Kelpie	Digestive system issues (dental disease, megaesophagus, gastroesophageal reflux, food sensitivities, inflammatory bowel disease, pica, chronic pancreatitis, chronic diarrhea or vomiting),Musculoskeletal disease (arthritis, previously broken bone that didn't heal appropriately, congenital malformation, or any disease that affects mobility),Sensory dysfunction (vision or hearing impairment/loss),Ne…		No	No	Commercial dog food,Homemade cooked diet	Large Urban areas (large metropolitan area with population >1,000,000)	No	5	2	2	5	0	10	10	3	4	5	0	0	0	0	0	0	2	48
2020-12-02 15:55:40	2020-12-02 15:58:27	100	True	2020-12-02 15:58:27	R_1IJYOU0Y0caJeog	anonymous	I agree	Living	4	11 to <13 years	>10 years	Female spayed (fixed)	36-55 pounds	Average	Moderate energy (45- 90 minutes of outdoor activity per day)	Australian Kelpie	Musculoskeletal disease (arthritis, previously broken bone that didn't heal appropriately, congenital malformation, or any disease that affects mobility)		No	No	Commercial dog food	Suburban areas (population >2,500 but less than <500,000)	No	0	0	0	0	0	0	0	0	0	0	0	0	0	0	0	0	0	0
2020-11-23 18:59:41	2020-11-23 19:04:11	100	True	2020-11-23 19:04:12	R_3ikC6KEbPAYDbEr	anonymous	I agree	Living	1	11 to <13 years	>10 years	Female spayed (fixed)	36-55 pounds	Average	Moderate energy (45- 90 minutes of outdoor activity per day)	Australian Kelpie	No underlying conditions/Healthy		No	No	Commercial dog food	Suburban areas (population >2,500 but less than <500,000)	No	0	2	2	0	0	0	0	0	0	0	0	0	0	0	0	0	0	4
2020-11-23 11:29:09	2020-11-23 11:34:13	100	True	2020-11-23 11:34:13	R_3khxhWfGv80xo9X	anonymous	I agree	Living	4	11 to <13 years	5 to <8 years	Female spayed (fixed)	36-55 pounds	Average	Moderate energy (45- 90 minutes of outdoor activity per day)	Australian Kelpie	Digestive system issues (dental disease, megaesophagus, gastroesophageal reflux, food sensitivities, inflammatory bowel disease, pica, chronic pancreatitis, chronic diarrhea or vomiting),Heart or lung disease (dilated cardiomyopathy, arrhythmia, pulmonary hypertension, recurrent pneumonia, chronic bronchitis, etc)		I don't know	No	Commercial dog food	Suburban areas (population >2,500 but less than <500,000)	No	2	0	0	0	2	0	4	2	2	4	2	0	0	0	0	0	0	18
2020-11-23 11:32:06	2020-11-23 11:37:25	100	True	2020-11-23 11:37:25	R_2ONOUlXZAFdWxiN	anonymous	I agree	Living	1	8 to <11 years	3 to <5 years	Male castrated (fixed)	56-75 pounds	Overweight	Low energy (<45 minutes of outdoor activity per day)	Australian Shepherd	Urinary disease (urinary tract infections, urinary crystals/stones, kidney disease, etc)		No	No	Commercial dog food	Rural areas (population <2,500)	No	0	0	0	0	0	0	0	0	0	0	0	0	0	0	0	0	0	0
2020-11-23 11:57:56	2020-11-23 12:05:15	100	True	2020-11-23 12:05:15	R_3IauHd5WUB29YGc	anonymous	I agree	Living	3	8 to <11 years	8 to <10 years	Male castrated (fixed)	36-55 pounds	Average	Low energy (<45 minutes of outdoor activity per day)	Australian Shepherd	No underlying conditions/Healthy		No	No	Commercial dog food	Suburban areas (population >2,500 but less than <500,000)	No	0	0	0	0	0	0	0	0	0	0	0	0	0	0	0	0	0	0
2020-11-23 15:05:35	2020-11-23 15:08:12	100	True	2020-11-23 15:08:12	R_28FLFHbeNey0rpc	anonymous	I agree	Living	3	8 to <11 years	<6 months	Female spayed (fixed)	10-35 pounds	Average	Moderate energy (45- 90 minutes of outdoor activity per day)	Australian Shepherd	Urinary disease (urinary tract infections, urinary crystals/stones, kidney disease, etc),Musculoskeletal disease (arthritis, previously broken bone that didn't heal appropriately, congenital malformation, or any disease that affects mobility)		No	No	Commercial dog food	Suburban areas (population >2,500 but less than <500,000)	No	0	0	0	0	0	0	0	0	0	0	0	0	0	0	0	0	0	0
2020-11-23 15:29:19	2020-11-23 15:34:07	100	True	2020-11-23 15:34:07	R_4Jf3wDKqCMoRJi9	anonymous	I agree	Living	3	8 to <11 years	8 to <10 years	Female spayed (fixed)	56-75 pounds	Average	High energy (>90 minutes of outdoor activity per day)	Australian Shepherd	No underlying conditions/Healthy		No	No	Commercial dog food	Rural areas (population <2,500)	No	0	0	0	0	0	0	0	0	0	0	0	0	0	0	0	0	0	0
2020-11-24 08:49:41	2020-11-24 08:52:19	100	True	2020-11-24 08:52:19	R_2anvvFHerYbAOj5	anonymous	I agree	Living	1	8 to <11 years	>10 years	Female spayed (fixed)	36-55 pounds	Average	Moderate energy (45- 90 minutes of outdoor activity per day)	Australian Shepherd	No underlying conditions/Healthy		No	No	Commercial dog food	Suburban areas (population >2,500 but less than <500,000)	No	0	0	0	0	0	0	0	0	0	0	0	0	0	0	0	0	0	0
2020-12-02 08:14:45	2020-12-02 08:22:14	100	True	2020-12-02 08:22:14	R_2cc6WBIjVxm3uNm	anonymous	I agree	Living	4	13 to <15 years	>10 years	Female spayed (fixed)	36-55 pounds	Overweight	Low energy (<45 minutes of outdoor activity per day)	Australian Shepherd	No underlying conditions/Healthy		No	No	Commercial dog food,Homemade cooked diet,Raw diet	Rural areas (population <2,500)	No	0	0	0	0	0	0	0	0	0	0	0	0	0	0	0	0	0	0
2020-11-23 13:09:03	2020-11-23 13:11:31	100	True	2020-11-23 13:11:32	R_28MRxNV668TD2Ai	anonymous	I agree	Living	1	11 to <13 years	>10 years	Male castrated (fixed)	36-55 pounds	Average	High energy (>90 minutes of outdoor activity per day)	Australian Shepherd	Dermatologic disease (skin allergies, chronic ear/skin infections, etc),Neoplasia (Cancer- malignant or aggressive forms)		No	No	Commercial dog food	Suburban areas (population >2,500 but less than <500,000)	No	0	0	0	0	0	0	0	0	0	0	0	0	0	0	0	0	0	0
2020-11-23 14:14:15	2020-11-23 14:17:18	100	True	2020-11-23 14:17:18	R_307Ex5XJvxLkGSI	anonymous	I agree	Living	2	11 to <13 years	>10 years	Male castrated (fixed)	56-75 pounds	Average	Moderate energy (45- 90 minutes of outdoor activity per day)	Australian Shepherd	Neoplasia (Cancer- malignant or aggressive forms)		No	No	Commercial dog food	Suburban areas (population >2,500 but less than <500,000)	No	0	0	0	0	0	0	0	0	0	0	0	0	0	0	0	0	0	0
2020-11-23 15:03:04	2020-11-23 15:05:29	100	True	2020-11-23 15:05:29	R_dbQypT1z9U9vUtP	anonymous	I agree	Living	3	11 to <13 years	<6 months	Male castrated (fixed)	36-55 pounds	Thin	Moderate energy (45- 90 minutes of outdoor activity per day)	Australian Shepherd	No underlying conditions/Healthy		No	No	Commercial dog food	Suburban areas (population >2,500 but less than <500,000)	No	0	0	0	0	0	0	0	0	0	0	0	0	0	0	0	0	0	0
2020-11-28 15:09:46	2020-11-28 15:21:18	100	True	2020-11-28 15:21:19	R_1eFYBwMjKhD5DE9	anonymous	I agree	Living	2	11 to <13 years	>10 years	Female spayed (fixed)	36-55 pounds	Average	Moderate energy (45- 90 minutes of outdoor activity per day)	Australian Shepherd	Digestive system issues (dental disease, megaesophagus, gastroesophageal reflux, food sensitivities, inflammatory bowel disease, pica, chronic pancreatitis, chronic diarrhea or vomiting),Endocrinopathies (hypothyroidism, diabetes, cushing's disease, addison's disease, insulinoma, etc),Musculoskeletal disease (arthritis, previously broken bone that didn't heal appropriately, congenital malformatio…		No	No	Homemade cooked diet	Large Urban areas (large metropolitan area with population >1,000,000)	No	0	0	0	0	0	0	0	0	0	0	0	0	0	0	0	0	0	0
2020-11-23 11:43:16	2020-11-23 11:49:12	100	True	2020-11-23 11:49:12	R_3Rm98NLLIByL0Eo	anonymous	I agree	Living	1	8 to <11 years	8 to <10 years	Female spayed (fixed)	36-55 pounds	Average	Moderate energy (45- 90 minutes of outdoor activity per day)	Australian Shepherd	No underlying conditions/Healthy		No	No	Commercial dog food	Rural areas (population <2,500)	No	2	0	0	0	0	0	0	0	0	0	0	0	0	0	0	0	0	2
2020-11-23 16:07:11	2020-11-23 16:11:40	100	True	2020-11-23 16:11:40	R_12D4KvIBxTsQM8A	anonymous	I agree	Living	3	8 to <11 years	8 to <10 years	Female spayed (fixed)	36-55 pounds	Average	Moderate energy (45- 90 minutes of outdoor activity per day)	Australian Shepherd	Neurologic disease (seizures, brain tumor, stroke, balance issues (vestibular disease), congenital malformations of the brain/spinal cord, spinal cord or disc disease, sleep disorders),Sensory dysfunction (vision or hearing impairment/loss)		No	No	Commercial dog food	Rural areas (population <2,500)	No	0	0	0	0	0	0	0	0	0	0	0	0	0	0	0	0	2	2
2020-11-23 14:30:15	2020-11-23 14:33:46	100	True	2020-11-23 14:33:47	R_1gUSDmvNDBfXBLu	anonymous	I agree	Living	1	11 to <13 years	8 to <10 years	Female spayed (fixed)	10-35 pounds	Average	Moderate energy (45- 90 minutes of outdoor activity per day)	Australian Shepherd	Digestive system issues (dental disease, megaesophagus, gastroesophageal reflux, food sensitivities, inflammatory bowel disease, pica, chronic pancreatitis, chronic diarrhea or vomiting),Heart or lung disease (dilated cardiomyopathy, arrhythmia, pulmonary hypertension, recurrent pneumonia, chronic bronchitis, etc)		No	No	Commercial dog food	Suburban areas (population >2,500 but less than <500,000)	No	0	0	0	0	0	0	0	0	0	0	0	2	0	0	0	0	0	2
2020-11-23 11:14:34	2020-11-23 11:18:57	100	True	2020-11-23 11:18:57	R_3PEPc9JYjOOPRjk	anonymous	I agree	Living	1	8 to <11 years	>10 years	Female spayed (fixed)	56-75 pounds	Overweight	Moderate energy (45- 90 minutes of outdoor activity per day)	Australian Shepherd	Musculoskeletal disease (arthritis, previously broken bone that didn't heal appropriately, congenital malformation, or any disease that affects mobility),Dermatologic disease (skin allergies, chronic ear/skin infections, etc)		No	No	Commercial dog food	Suburban areas (population >2,500 but less than <500,000)	No	0	0	0	0	0	4	0	0	0	0	0	0	0	0	0	0	0	4
2020-11-23 12:11:41	2020-11-23 12:15:46	100	True	2020-11-23 12:15:46	R_2whvGOBYaz5eseW	anonymous	I agree	Living	3	8 to <11 years	8 to <10 years	Female spayed (fixed)	36-55 pounds	Overweight	High energy (>90 minutes of outdoor activity per day)	Australian Shepherd	No underlying conditions/Healthy		I don't know	No	Commercial dog food	Rural areas (population <2,500)	No	0	0	0	0	0	0	4	0	0	0	0	0	0	0	0	0	0	4
2020-11-23 15:35:36	2020-11-23 15:39:46	100	True	2020-11-23 15:39:46	R_1K3wE2LE1clHMFY	anonymous	I agree	Living	5	11 to <13 years	>10 years	Female spayed (fixed)	36-55 pounds	Average	Moderate energy (45- 90 minutes of outdoor activity per day)	Australian Shepherd	No underlying conditions/Healthy		No	No	Commercial dog food	Large Urban areas (large metropolitan area with population >1,000,000)	No	0	0	0	0	0	0	0	0	0	0	0	0	2	0	0	2	0	4
2020-11-29 16:49:46	2020-11-29 16:53:34	100	True	2020-11-29 16:53:35	R_2OPYe3nqvYX27J7	anonymous	I agree	Living	2	11 to <13 years	>10 years	Male castrated (fixed)	56-75 pounds	Average	Moderate energy (45- 90 minutes of outdoor activity per day)	Australian Shepherd	Ongoing behavior issues since puppy or young adult (aggression, separation anxiety, submissive/anxious urination, etc)		Yes	No	Commercial dog food	Suburban areas (population >2,500 but less than <500,000)	No	0	0	0	0	0	0	0	0	0	0	5	2	0	0	0	0	0	7
2020-11-24 08:31:16	2020-11-24 08:37:08	100	True	2020-11-24 08:37:08	R_3MQH7w8TrwAtzVs	anonymous	I agree	Living	1	8 to <11 years	5 to <8 years	Male castrated (fixed)	56-75 pounds	Overweight	Low energy (<45 minutes of outdoor activity per day)	Australian Shepherd	Neurologic disease (seizures, brain tumor, stroke, balance issues (vestibular disease), congenital malformations of the brain/spinal cord, spinal cord or disc disease, sleep disorders)		I don't know	No	Commercial dog food	Rural areas (population <2,500)	Yes	3	0	0	0	2	0	0	0	2	0	0	0	0	0	0	0	2	9
2020-11-23 12:08:45	2020-11-23 12:11:46	100	True	2020-11-23 12:11:46	R_3qqwN0UF5zuVwwZ	anonymous	I agree	Living	1	8 to <11 years	8 to <10 years	Female spayed (fixed)	36-55 pounds	Average	Moderate energy (45- 90 minutes of outdoor activity per day)	Australian Shepherd	No underlying conditions/Healthy		No	No	Commercial dog food	Suburban areas (population >2,500 but less than <500,000)	No	0	0	0	0	0	4	4	0	0	0	0	0	2	0	0	0	0	10
2020-11-23 14:50:06	2020-11-23 14:57:26	100	True	2020-11-23 14:57:26	R_25swB9sVPMTkgAe	anonymous	I agree	Living	3	11 to <13 years	>10 years	Male castrated (fixed)	56-75 pounds	Average	Low energy (<45 minutes of outdoor activity per day)	Australian Shepherd	Dermatologic disease (skin allergies, chronic ear/skin infections, etc)		No	No	Commercial dog food	Suburban areas (population >2,500 but less than <500,000)	No	0	0	0	0	0	0	6	0	0	0	0	0	3	0	2	0	0	11
2020-11-23 21:35:37	2020-11-23 21:39:22	100	True	2020-11-23 21:39:22	R_3Xl3Qs0zVh3Drmp	anonymous	I agree	Living	2	11 to <13 years	>10 years	Male castrated (fixed)	56-75 pounds	Average	Low energy (<45 minutes of outdoor activity per day)	Australian Shepherd	Musculoskeletal disease (arthritis, previously broken bone that didn't heal appropriately, congenital malformation, or any disease that affects mobility),Sensory dysfunction (vision or hearing impairment/loss)		No	No	Raw diet	Suburban areas (population >2,500 but less than <500,000)	No	0	0	0	0	0	0	0	0	0	5	4	0	4	0	0	0	0	13
2020-11-23 11:07:41	2020-11-23 11:12:41	100	True	2020-11-23 11:12:41	R_294asKsdcowaiH2	anonymous	I agree	Living	1	8 to <11 years	8 to <10 years	Female spayed (fixed)	36-55 pounds	Average	Moderate energy (45- 90 minutes of outdoor activity per day)	Australian Shepherd	Dermatologic disease (skin allergies, chronic ear/skin infections, etc)		No	No	Commercial dog food	Suburban areas (population >2,500 but less than <500,000)	No	0	0	0	0	0	10	0	0	4	0	0	0	0	0	0	0	0	14
2020-11-23 11:59:30	2020-11-23 12:04:16	100	True	2020-11-23 12:04:16	R_3m8gWITup8jBJdd	anonymous	I agree	Living	2	15 to <17 years	>10 years	Female spayed (fixed)	36-55 pounds	Average	Low energy (<45 minutes of outdoor activity per day)	Australian Shepherd	Musculoskeletal disease (arthritis, previously broken bone that didn't heal appropriately, congenital malformation, or any disease that affects mobility),Sensory dysfunction (vision or hearing impairment/loss)		No	No	Commercial dog food	Suburban areas (population >2,500 but less than <500,000)	No	0	0	0	0	0	0	0	0	0	0	0	0	5	2	5	2	0	14
2020-11-23 11:09:29	2020-11-23 11:15:03	100	True	2020-11-23 11:15:04	R_28YbZVRz2JJf4lv	anonymous	I agree	Living	1	13 to <15 years	>10 years	Male castrated (fixed)	36-55 pounds	Average	Low energy (<45 minutes of outdoor activity per day)	Australian Shepherd	Neurologic disease (seizures, brain tumor, stroke, balance issues (vestibular disease), congenital malformations of the brain/spinal cord, spinal cord or disc disease, sleep disorders),Dermatologic disease (skin allergies, chronic ear/skin infections, etc)		I don't know	No	Commercial dog food	Suburban areas (population >2,500 but less than <500,000)	No	0	0	0	0	0	0	10	0	0	4	0	0	0	0	0	0	0	14
2020-11-23 15:39:54	2020-11-23 15:46:47	100	True	2020-11-23 15:46:48	R_emkh3SeJXIb5xnj	anonymous	I agree	Living	5	11 to <13 years	>10 years	Female spayed (fixed)	36-55 pounds	Average	Moderate energy (45- 90 minutes of outdoor activity per day)	Australian Shepherd	Other	skin cancer that has moved into lymph nodes. had tumor removed almost year ago	No	No	Commercial dog food	Large Urban areas (large metropolitan area with population >1,000,000)	No	0	0	0	0	0	0	10	5	0	0	0	0	0	0	0	0	0	15
2020-11-24 02:50:15	2020-11-24 02:55:35	100	True	2020-11-24 02:55:35	R_2YfaB5H79dQc42m	anonymous	I agree	Living	1	8 to <11 years	>10 years	Male castrated (fixed)	36-55 pounds	Average	Moderate energy (45- 90 minutes of outdoor activity per day)	Australian Shepherd	Urinary disease (urinary tract infections, urinary crystals/stones, kidney disease, etc),Dermatologic disease (skin allergies, chronic ear/skin infections, etc)		No	No	Commercial dog food	Suburban areas (population >2,500 but less than <500,000)	No	0	0	0	0	0	10	0	0	0	3	2	2	0	0	0	0	0	17
2020-11-23 11:28:47	2020-11-23 11:31:55	100	True	2020-11-23 11:31:55	R_2wGr8Xiie78g2C0	anonymous	I agree	Living	1	8 to <11 years	8 to <10 years	Male castrated (fixed)	56-75 pounds	Average	Low energy (<45 minutes of outdoor activity per day)	Australian Shepherd	Digestive system issues (dental disease, megaesophagus, gastroesophageal reflux, food sensitivities, inflammatory bowel disease, pica, chronic pancreatitis, chronic diarrhea or vomiting),Endocrinopathies (hypothyroidism, diabetes, cushing's disease, addison's disease, insulinoma, etc),Musculoskeletal disease (arthritis, previously broken bone that didn't heal appropriately, congenital malformatio…		No	I'm not sure	Commercial dog food	Large Urban areas (large metropolitan area with population >1,000,000)	No	0	0	2	4	0	8	6	0	0	0	0	0	0	0	0	0	0	20
2020-11-28 19:45:18	2020-11-28 19:49:12	100	True	2020-11-28 19:49:13	R_sLvvfRRRFAF8ASZ	anonymous	I agree	Living	3	11 to <13 years	>10 years	Male castrated (fixed)	36-55 pounds	Average	Low energy (<45 minutes of outdoor activity per day)	Australian Shepherd	No underlying conditions/Healthy		No	Yes	Commercial dog food	Suburban areas (population >2,500 but less than <500,000)	No	2	3	0	2	2	4	0	3	0	4	2	2	0	0	0	0	0	24
2020-11-24 11:23:03	2020-11-24 11:30:29	100	True	2020-11-24 11:30:30	R_1n70MnwkXKB0clB	anonymous	I agree	Living	1	11 to <13 years	>10 years	Male castrated (fixed)	36-55 pounds	Average	Low energy (<45 minutes of outdoor activity per day)	Australian Shepherd	Digestive system issues (dental disease, megaesophagus, gastroesophageal reflux, food sensitivities, inflammatory bowel disease, pica, chronic pancreatitis, chronic diarrhea or vomiting),Neurologic disease (seizures, brain tumor, stroke, balance issues (vestibular disease), congenital malformations of the brain/spinal cord, spinal cord or disc disease, sleep disorders),Sensory dysfunction (vision…		No	No	Commercial dog food	Rural areas (population <2,500)	No	2	0	0	2	2	6	4	0	0	4	0	0	4	0	0	0	3	27
2020-11-24 09:40:25	2020-11-24 09:47:17	100	True	2020-11-24 09:47:18	R_2WA0pXe2RCcL6rM	anonymous	I agree	Living	1	15 to <17 years	6 months to <1 year	Female spayed (fixed)	36-55 pounds	Average	Low energy (<45 minutes of outdoor activity per day)	Australian Shepherd	Musculoskeletal disease (arthritis, previously broken bone that didn't heal appropriately, congenital malformation, or any disease that affects mobility),Sensory dysfunction (vision or hearing impairment/loss)		I don't know	I'm not sure	Commercial dog food	Suburban areas (population >2,500 but less than <500,000)	No	5	3	0	5	0	0	10	0	0	0	0	0	0	0	2	2	2	29
2020-11-23 11:41:16	2020-11-23 11:44:54	100	True	2020-11-23 11:44:54	R_2S1EfznVX29zimr	anonymous	I agree	Living	2	11 to <13 years	>10 years	Female spayed (fixed)	36-55 pounds	Average	Low energy (<45 minutes of outdoor activity per day)	Australian Shepherd	Neurologic disease (seizures, brain tumor, stroke, balance issues (vestibular disease), congenital malformations of the brain/spinal cord, spinal cord or disc disease, sleep disorders)		No	No	Commercial dog food	Suburban areas (population >2,500 but less than <500,000)	No	2	0	0	4	0	6	10	0	2	2	0	0	3	0	2	2	2	35
2020-11-23 21:39:21	2020-11-23 21:46:54	100	True	2020-11-23 21:46:55	R_2tJ8AeK6hCWpeRb	anonymous	I agree	Living	2	>17 years	>10 years	Female spayed (fixed)	36-55 pounds	Average	Low energy (<45 minutes of outdoor activity per day)	Australian Shepherd	Endocrinopathies (hypothyroidism, diabetes, cushing's disease, addison's disease, insulinoma, etc),Sensory dysfunction (vision or hearing impairment/loss),Dermatologic disease (skin allergies, chronic ear/skin infections, etc),Other	Recent mobility issues due to an unknown cause	No	No	Commercial dog food	Suburban areas (population >2,500 but less than <500,000)	No	0	0	0	0	0	6	10	2	2	0	4	0	2	2	2	2	3	35
2020-11-24 18:38:04	2020-11-24 18:54:18	100	True	2020-11-24 18:54:19	R_ysj7CtE08aCfYIN	anonymous	I agree	Living	1	13 to <15 years	>10 years	Female spayed (fixed)	36-55 pounds	Average	Low energy (<45 minutes of outdoor activity per day)	Australian Shepherd	Musculoskeletal disease (arthritis, previously broken bone that didn't heal appropriately, congenital malformation, or any disease that affects mobility),Sensory dysfunction (vision or hearing impairment/loss),Ongoing behavior issues since puppy or young adult (aggression, separation anxiety, submissive/anxious urination, etc)		No	No	Commercial dog food	Rural areas (population <2,500)	No	3	2	0	0	0	0	0	5	5	5	3	2	0	0	3	3	5	36
2020-11-26 19:58:29	2020-11-26 20:04:22	100	True	2020-11-26 20:04:22	R_3OcDCt75VWCkc2d	anonymous	I agree	Living	2	11 to <13 years	>10 years	Male castrated (fixed)	56-75 pounds	Thin	High energy (>90 minutes of outdoor activity per day)	Australian Shepherd	Sensory dysfunction (vision or hearing impairment/loss),Other	Anxiety	No	I'm not sure	Commercial dog food,Homemade cooked diet,Raw diet	Suburban areas (population >2,500 but less than <500,000)	No	2	2	0	2	0	10	10	4	0	2	0	0	0	0	5	0	0	37
2020-12-15 13:04:16	2020-12-15 13:08:53	100	True	2020-12-15 13:08:53	R_1LbeYCfNYr5c4FJ	anonymous	I agree	Living	1	13 to <15 years	>10 years	Female spayed (fixed)	36-55 pounds	Average	Low energy (<45 minutes of outdoor activity per day)	Australian Shepherd	Digestive system issues (dental disease, megaesophagus, gastroesophageal reflux, food sensitivities, inflammatory bowel disease, pica, chronic pancreatitis, chronic diarrhea or vomiting)		I don't know	No	Commercial dog food	Urban area (metropolitan area with population >500,000 but <1,000,000)	No	0	0	0	4	0	8	8	0	3	4	0	0	4	0	3	0	4	38
2020-11-23 11:17:03	2020-11-23 11:21:47	100	True	2020-11-23 11:21:47	R_1Nw9pcHjrGTO3ko	anonymous	I agree	Living	1	15 to <17 years	>10 years	Female spayed (fixed)	36-55 pounds	Average	Low energy (<45 minutes of outdoor activity per day)	Australian Shepherd	Digestive system issues (dental disease, megaesophagus, gastroesophageal reflux, food sensitivities, inflammatory bowel disease, pica, chronic pancreatitis, chronic diarrhea or vomiting),Neurologic disease (seizures, brain tumor, stroke, balance issues (vestibular disease), congenital malformations of the brain/spinal cord, spinal cord or disc disease, sleep disorders),Sensory dysfunction (vision…	Vaginitis	No	No	Commercial dog food	Suburban areas (population >2,500 but less than <500,000)	No	5	0	4	5	0	10	10	0	0	0	0	0	2	2	0	0	2	40
2020-12-03 19:35:33	2020-12-03 19:46:22	100	True	2020-12-03 19:46:23	R_2Sqss8DijiNGwra	anonymous	I agree	Living	1	13 to <15 years	>10 years	Female spayed (fixed)	36-55 pounds	Average	Low energy (<45 minutes of outdoor activity per day)	Australian Shepherd	Endocrinopathies (hypothyroidism, diabetes, cushing's disease, addison's disease, insulinoma, etc),Musculoskeletal disease (arthritis, previously broken bone that didn't heal appropriately, congenital malformation, or any disease that affects mobility),Sensory dysfunction (vision or hearing impairment/loss),Dermatologic disease (skin allergies, chronic ear/skin infections, etc)		No	No	Homemade cooked diet	Suburban areas (population >2,500 but less than <500,000)	No	0	0	0	0	5	0	6	4	5	4	3	2	4	4	3	0	0	40
2020-11-25 09:48:23	2020-11-25 09:54:05	100	True	2020-11-25 09:54:05	R_24jyS7oDktuYScE	anonymous	I agree	Living	1	11 to <13 years	>10 years	Female spayed (fixed)	36-55 pounds	Average	Moderate energy (45- 90 minutes of outdoor activity per day)	Australian Stumpy Tail Cattle Dog	Musculoskeletal disease (arthritis, previously broken bone that didn't heal appropriately, congenital malformation, or any disease that affects mobility),Sensory dysfunction (vision or hearing impairment/loss)		No	No	Commercial dog food,Homemade cooked diet	Rural areas (population <2,500)	No	2	3	0	0	2	8	0	2	2	5	0	2	4	3	4	3	2	42
2020-11-23 18:18:15	2020-11-23 18:25:09	100	True	2020-11-23 18:25:10	R_1LwD8wI4t9Wot31	anonymous	I agree	Living	1	8 to <11 years	<6 months	Male castrated (fixed)	10-35 pounds	Average	Moderate energy (45- 90 minutes of outdoor activity per day)	Australian Terrier	Dermatologic disease (skin allergies, chronic ear/skin infections, etc),Ongoing behavior issues since puppy or young adult (aggression, separation anxiety, submissive/anxious urination, etc)		No	No	Commercial dog food	Rural areas (population <2,500)	No	0	0	0	0	0	8	6	0	0	0	2	2	0	0	0	0	2	20
2020-11-24 03:10:55	2020-11-24 03:14:07	100	True	2020-11-24 03:14:07	R_1rAiOkks4mYP0AU	anonymous	I agree	Living	3	15 to <17 years	>10 years	Male castrated (fixed)	10-35 pounds	Thin	Low energy (<45 minutes of outdoor activity per day)	Australian Terrier	Digestive system issues (dental disease, megaesophagus, gastroesophageal reflux, food sensitivities, inflammatory bowel disease, pica, chronic pancreatitis, chronic diarrhea or vomiting),Musculoskeletal disease (arthritis, previously broken bone that didn't heal appropriately, congenital malformation, or any disease that affects mobility)		No	No	Commercial dog food	Suburban areas (population >2,500 but less than <500,000)	Yes	0	0	0	0	0	0	0	0	5	0	0	0	0	0	0	0	0	5
2020-11-23 11:23:10	2020-11-23 11:28:04	100	True	2020-11-23 11:28:04	R_3n0EaIOFGhm8gLG	anonymous	I agree	Living	4	13 to <15 years	>10 years	Female spayed (fixed)	36-55 pounds	Thin	Low energy (<45 minutes of outdoor activity per day)	Basenji	Digestive system issues (dental disease, megaesophagus, gastroesophageal reflux, food sensitivities, inflammatory bowel disease, pica, chronic pancreatitis, chronic diarrhea or vomiting),Endocrinopathies (hypothyroidism, diabetes, cushing's disease, addison's disease, insulinoma, etc),Urinary disease (urinary tract infections, urinary crystals/stones, kidney disease, etc),Heart or lung disease (d…		No	No	Raw diet	Large Urban areas (large metropolitan area with population >1,000,000)	No	5	0	0	5	0	10	10	0	2	0	4	4	0	2	0	0	0	42
2020-11-23 12:57:38	2020-11-23 13:01:10	100	True	2020-11-23 13:01:10	R_2QFk209YTEM01IK	anonymous	I agree	Living	2	11 to <13 years	5 to <8 years	Female spayed (fixed)	56-75 pounds	Average	Low energy (<45 minutes of outdoor activity per day)	Basset Hound	Musculoskeletal disease (arthritis, previously broken bone that didn't heal appropriately, congenital malformation, or any disease that affects mobility)		I don't know	No	Commercial dog food,Homemade cooked diet	Suburban areas (population >2,500 but less than <500,000)	No	0	2	0	0	0	0	0	0	0	0	0	0	0	0	0	0	2	4
2020-11-23 17:54:55	2020-11-23 18:05:07	100	True	2020-11-23 18:05:08	R_2sd2D6e0kS7Km7m	anonymous	I agree	Living	1	11 to <13 years	3 to <5 years	Male castrated (fixed)	36-55 pounds	Overweight	Low energy (<45 minutes of outdoor activity per day)	Basset Hound	No underlying conditions/Healthy		I don't know	No	Commercial dog food	Urban area (metropolitan area with population >500,000 but <1,000,000)	No	0	0	0	0	0	0	10	0	4	4	0	0	0	0	0	0	4	22
2020-11-24 18:46:37	2020-11-24 18:52:53	100	True	2020-11-24 18:52:53	R_3ewBHLdpADIm9Av	anonymous	I agree	Living	1	8 to <11 years	8 to <10 years	Female spayed (fixed)	36-55 pounds	Overweight	Low energy (<45 minutes of outdoor activity per day)	Beagle	Endocrinopathies (hypothyroidism, diabetes, cushing's disease, addison's disease, insulinoma, etc),Urinary disease (urinary tract infections, urinary crystals/stones, kidney disease, etc),Musculoskeletal disease (arthritis, previously broken bone that didn't heal appropriately, congenital malformation, or any disease that affects mobility),Dermatologic disease (skin allergies, chronic ear/skin in…		No	No	Commercial dog food	Suburban areas (population >2,500 but less than <500,000)	No	0	0	0	0	0	0	0	0	0	0	0	0	0	0	0	0	0	0
2020-11-23 17:19:01	2020-11-23 17:24:36	100	True	2020-11-23 17:24:36	R_1jdit53hIs751Ll	anonymous	I agree	Living	1	8 to <11 years	8 to <10 years	Male castrated (fixed)	10-35 pounds	Overweight	Moderate energy (45- 90 minutes of outdoor activity per day)	Beagle	No underlying conditions/Healthy		No	No	Commercial dog food	Suburban areas (population >2,500 but less than <500,000)	No	0	0	0	0	0	0	0	0	0	0	0	0	3	0	0	0	0	3
2020-12-13 18:49:17	2020-12-13 18:52:27	100	True	2020-12-13 18:52:27	R_3fHHkFam0ndgyVH	anonymous	I agree	Living	2	8 to <11 years	8 to <10 years	Female spayed (fixed)	36-55 pounds	Average	Moderate energy (45- 90 minutes of outdoor activity per day)	Beagle	Other	heart murmur	No	No	Commercial dog food	Suburban areas (population >2,500 but less than <500,000)	No	0	0	0	0	0	0	0	0	0	0	0	0	2	2	0	0	0	4
2020-11-23 11:13:09	2020-11-23 11:18:11	100	True	2020-11-23 11:18:11	R_2rVNDSfJZPYBoXx	anonymous	I agree	Living	3	8 to <11 years	8 to <10 years	Male castrated (fixed)	10-35 pounds	Average	Moderate energy (45- 90 minutes of outdoor activity per day)	Beagle	No underlying conditions/Healthy,Other	Anxiety when he hears fireworks	No	No	Raw diet	Suburban areas (population >2,500 but less than <500,000)	No	0	0	0	0	0	0	0	0	0	0	2	2	2	0	0	0	0	6
2020-11-23 16:33:36	2020-11-23 16:36:21	100	True	2020-11-23 16:36:21	R_3oWNfxpCkSyPVwC	anonymous	I agree	Living	2	8 to <11 years	5 to <8 years	Female spayed (fixed)	10-35 pounds	Overweight	Low energy (<45 minutes of outdoor activity per day)	Beagle	Musculoskeletal disease (arthritis, previously broken bone that didn't heal appropriately, congenital malformation, or any disease that affects mobility),Dermatologic disease (skin allergies, chronic ear/skin infections, etc)		No	No	Commercial dog food	Suburban areas (population >2,500 but less than <500,000)	No	0	0	0	0	0	0	6	0	0	0	2	0	0	0	0	0	0	8
2020-11-24 15:49:27	2020-11-24 15:56:48	100	True	2020-11-24 15:56:48	R_8IDLP0EbaZ6hTdT	anonymous	I agree	Living	2	8 to <11 years	8 to <10 years	Female spayed (fixed)	10-35 pounds	Average	Low energy (<45 minutes of outdoor activity per day)	Beagle	Digestive system issues (dental disease, megaesophagus, gastroesophageal reflux, food sensitivities, inflammatory bowel disease, pica, chronic pancreatitis, chronic diarrhea or vomiting),Neurologic disease (seizures, brain tumor, stroke, balance issues (vestibular disease), congenital malformations of the brain/spinal cord, spinal cord or disc disease, sleep disorders),Other	Recovered from heartworm disease	Yes	No	Commercial dog food	Rural areas (population <2,500)	No	0	0	0	0	0	0	0	0	0	0	0	0	3	0	2	0	3	8
2020-11-28 12:02:39	2020-11-28 12:05:42	100	True	2020-11-28 12:05:43	R_1GTbZp6Y310WcRz	anonymous	I agree	Living	3	8 to <11 years	5 to <8 years	Female spayed (fixed)	10-35 pounds	Average	Low energy (<45 minutes of outdoor activity per day)	Beagle	Urinary disease (urinary tract infections, urinary crystals/stones, kidney disease, etc),Neurologic disease (seizures, brain tumor, stroke, balance issues (vestibular disease), congenital malformations of the brain/spinal cord, spinal cord or disc disease, sleep disorders)		No	No	Commercial dog food	Suburban areas (population >2,500 but less than <500,000)	No	0	0	0	0	0	0	0	0	0	0	0	0	2	3	2	0	2	9
2020-11-23 15:47:06	2020-11-23 15:52:20	100	True	2020-11-23 15:52:20	R_Xn87yeHYFsfKKD7	anonymous	I agree	Living	1	15 to <17 years	>10 years	Male castrated (fixed)	36-55 pounds	Average	Moderate energy (45- 90 minutes of outdoor activity per day)	Beagle	Heart or lung disease (dilated cardiomyopathy, arrhythmia, pulmonary hypertension, recurrent pneumonia, chronic bronchitis, etc),Sensory dysfunction (vision or hearing impairment/loss),Other	Enlarged heart	No	No	Commercial dog food	Suburban areas (population >2,500 but less than <500,000)	No	3	0	0	5	0	8	10	0	3	0	0	0	0	0	0	0	0	29
2020-11-23 11:22:35	2020-11-24 09:01:30	100	True	2020-11-24 09:01:30	R_2w1DDBN76BKmQsM	anonymous	I agree	Living	2	13 to <15 years	>10 years	Male castrated (fixed)	36-55 pounds	Average	Moderate energy (45- 90 minutes of outdoor activity per day)	Beagle	No underlying conditions/Healthy		No	No	Commercial dog food	Rural areas (population <2,500)	No	0	0	0	0	0	0	0	0	0	0	0	0	0	0	0	0	0	0
2020-11-29 18:39:15	2020-11-29 18:44:49	100	True	2020-11-29 18:44:49	R_BXpZ2mK2LzSuLg5	anonymous	I agree	Living	2	13 to <15 years	>10 years	Male castrated (fixed)	36-55 pounds	Average	Moderate energy (45- 90 minutes of outdoor activity per day)	Beagle	Dermatologic disease (skin allergies, chronic ear/skin infections, etc)		No	No	Commercial dog food	Rural areas (population <2,500)	No	0	0	0	0	0	0	0	0	0	0	0	0	0	0	0	0	0	0
2020-11-30 10:28:41	2020-11-30 10:33:47	100	True	2020-11-30 10:33:47	R_cTOWp5ZhO8ut9T3	anonymous	I agree	Living	1	13 to <15 years	>10 years	Male castrated (fixed)	10-35 pounds	Overweight	Moderate energy (45- 90 minutes of outdoor activity per day)	Beagle	Digestive system issues (dental disease, megaesophagus, gastroesophageal reflux, food sensitivities, inflammatory bowel disease, pica, chronic pancreatitis, chronic diarrhea or vomiting),Heart or lung disease (dilated cardiomyopathy, arrhythmia, pulmonary hypertension, recurrent pneumonia, chronic bronchitis, etc)		No	No	Commercial dog food	Suburban areas (population >2,500 but less than <500,000)	No	0	0	0	0	0	0	0	0	2	0	0	0	0	0	0	0	0	2
2020-12-06 16:12:41	2020-12-06 16:20:22	100	True	2020-12-06 16:20:23	R_DUYAkOZv1tBbTuV	anonymous	I agree	Living	2	13 to <15 years	>10 years	Male castrated (fixed)	10-35 pounds	Average	Low energy (<45 minutes of outdoor activity per day)	Beagle	Musculoskeletal disease (arthritis, previously broken bone that didn't heal appropriately, congenital malformation, or any disease that affects mobility),Sensory dysfunction (vision or hearing impairment/loss)		No	No	Commercial dog food	Suburban areas (population >2,500 but less than <500,000)	No	0	0	0	0	0	0	0	0	0	0	0	0	2	0	0	0	3	5
2020-11-24 08:35:31	2020-11-24 08:38:50	100	True	2020-11-24 08:38:50	R_1OZhvdfmmAbIUqC	anonymous	I agree	Living	3	13 to <15 years	>10 years	Female spayed (fixed)	36-55 pounds	Overweight	Low energy (<45 minutes of outdoor activity per day)	Beagle	Digestive system issues (dental disease, megaesophagus, gastroesophageal reflux, food sensitivities, inflammatory bowel disease, pica, chronic pancreatitis, chronic diarrhea or vomiting),Sensory dysfunction (vision or hearing impairment/loss)		No	No	Commercial dog food	Suburban areas (population >2,500 but less than <500,000)	Yes	0	0	0	0	0	0	0	2	2	3	0	0	0	0	0	0	0	7
2020-11-24 08:37:21	2020-11-24 08:44:14	100	True	2020-11-24 08:44:14	R_ZFg2hdOpKlXNXoJ	anonymous	I agree	Living	1	13 to <15 years	>10 years	Female spayed (fixed)	10-35 pounds	Average	Low energy (<45 minutes of outdoor activity per day)	Beagle	No underlying conditions/Healthy		No	No	Commercial dog food	Suburban areas (population >2,500 but less than <500,000)	No	3	0	0	0	0	0	0	0	3	4	0	0	2	0	0	0	2	14
2020-11-24 07:09:30	2020-11-24 07:13:28	100	True	2020-11-24 07:13:28	R_pfx4MWUpzqWPZ61	anonymous	I agree	Living	4	13 to <15 years	3 to <5 years	Female spayed (fixed)	10-35 pounds	Thin	Low energy (<45 minutes of outdoor activity per day)	Beagle	Digestive system issues (dental disease, megaesophagus, gastroesophageal reflux, food sensitivities, inflammatory bowel disease, pica, chronic pancreatitis, chronic diarrhea or vomiting),Urinary disease (urinary tract infections, urinary crystals/stones, kidney disease, etc),Neurologic disease (seizures, brain tumor, stroke, balance issues (vestibular disease), congenital malformations of the bra…		I don't know	No	Commercial dog food,Homemade cooked diet	Suburban areas (population >2,500 but less than <500,000)	No	2	0	0	0	0	0	6	0	0	0	4	2	2	0	0	0	0	16
2020-11-23 13:40:41	2020-11-23 13:44:53	100	True	2020-11-23 13:44:54	R_3F3DpNU4Xsjwetd	anonymous	I agree	Living	2	13 to <15 years	5 to <8 years	Female spayed (fixed)	10-35 pounds	Average	Low energy (<45 minutes of outdoor activity per day)	Beagle	Digestive system issues (dental disease, megaesophagus, gastroesophageal reflux, food sensitivities, inflammatory bowel disease, pica, chronic pancreatitis, chronic diarrhea or vomiting),Neoplasia (Cancer- malignant or aggressive forms)		No	No	Commercial dog food	Suburban areas (population >2,500 but less than <500,000)	No	0	2	2	2	0	8	4	0	2	0	3	0	3	2	2	2	0	32
2020-11-23 11:09:24	2020-11-23 11:12:34	100	True	2020-11-23 11:12:34	R_3MgLszbq98IDZj2	anonymous	I agree	Living	2	11 to <13 years	>10 years	Male castrated (fixed)	10-35 pounds	Average	Low energy (<45 minutes of outdoor activity per day)	Beagle	Endocrinopathies (hypothyroidism, diabetes, cushing's disease, addison's disease, insulinoma, etc),Heart or lung disease (dilated cardiomyopathy, arrhythmia, pulmonary hypertension, recurrent pneumonia, chronic bronchitis, etc),Sensory dysfunction (vision or hearing impairment/loss)		No	No	Commercial dog food	Suburban areas (population >2,500 but less than <500,000)	No	0	0	0	0	0	0	0	0	0	0	0	0	0	0	0	0	0	0
2020-11-23 11:10:03	2020-11-23 11:15:23	100	True	2020-11-23 11:15:23	R_Ck6ACLznIYuJW8x	anonymous	I agree	Living	1	11 to <13 years	>10 years	Male castrated (fixed)	36-55 pounds	Average	Low energy (<45 minutes of outdoor activity per day)	Beagle	Digestive system issues (dental disease, megaesophagus, gastroesophageal reflux, food sensitivities, inflammatory bowel disease, pica, chronic pancreatitis, chronic diarrhea or vomiting),Urinary disease (urinary tract infections, urinary crystals/stones, kidney disease, etc),Musculoskeletal disease (arthritis, previously broken bone that didn't heal appropriately, congenital malformation, or any …		No	No	Commercial dog food	Rural areas (population <2,500)	No	0	0	0	0	0	0	0	0	0	3	0	0	0	0	0	0	0	3
2020-11-23 11:22:15	2020-11-23 11:31:16	100	True	2020-11-23 11:31:16	R_2qxugsmXfRXvFV2	anonymous	I agree	Living	2	11 to <13 years	>10 years	Female spayed (fixed)	10-35 pounds	Average	Low energy (<45 minutes of outdoor activity per day)	Beagle	Other	Cancerous tumor on front right paw. The leg has been amputated.	No	No	Commercial dog food	Large Urban areas (large metropolitan area with population >1,000,000)	No	0	0	0	0	0	0	0	0	0	4	0	0	0	0	0	0	0	4
2020-11-23 11:36:31	2020-11-23 11:38:58	100	True	2020-11-23 11:38:58	R_ONJeIw0qqRt3JxD	anonymous	I agree	Living	1	11 to <13 years	8 to <10 years	Male castrated (fixed)	10-35 pounds	Average	Low energy (<45 minutes of outdoor activity per day)	Beagle	No underlying conditions/Healthy		No	No	Commercial dog food	Large Urban areas (large metropolitan area with population >1,000,000)	No	0	0	0	0	0	0	0	0	0	0	0	0	2	0	2	0	0	4
2020-11-23 17:15:45	2020-11-23 17:20:39	100	True	2020-11-23 17:20:39	R_116Ny6Xss22zGDQ	anonymous	I agree	Living	2	11 to <13 years	>10 years	Female spayed (fixed)	36-55 pounds	Overweight	Moderate energy (45- 90 minutes of outdoor activity per day)	Beagle	No underlying conditions/Healthy		No	No	Commercial dog food	Suburban areas (population >2,500 but less than <500,000)	No	0	0	0	0	0	0	0	0	0	0	0	0	2	0	0	0	2	4
2020-11-24 09:01:43	2020-11-24 09:04:51	100	True	2020-11-24 09:04:53	R_2U2V8xv5WrDdLZ5	anonymous	I agree	Living	2	11 to <13 years	>10 years	Male castrated (fixed)	36-55 pounds	Average	Moderate energy (45- 90 minutes of outdoor activity per day)	Beagle	No underlying conditions/Healthy		No	No	Commercial dog food	Rural areas (population <2,500)	No	5	0	0	0	0	0	0	0	0	0	0	0	0	0	0	0	0	5
2020-11-23 12:25:48	2020-11-23 12:41:34	100	True	2020-11-23 12:41:34	R_1HjEXFEdMJ9zmFd	anonymous	I agree	Living	4	11 to <13 years	8 to <10 years	Male castrated (fixed)	36-55 pounds	Average	High energy (>90 minutes of outdoor activity per day)	Beagle	Musculoskeletal disease (arthritis, previously broken bone that didn't heal appropriately, congenital malformation, or any disease that affects mobility)		No	No	Commercial dog food	Large Urban areas (large metropolitan area with population >1,000,000)	No	0	0	0	0	0	0	0	0	2	0	2	0	0	0	0	0	2	6
2020-11-24 18:53:14	2020-11-24 19:02:17	100	True	2020-11-24 19:02:17	R_2XbdAAPpe3Yj0df	anonymous	I agree	Living	2	8 to <11 years	>10 years	Female spayed (fixed)	36-55 pounds	Average	High energy (>90 minutes of outdoor activity per day)	Bearded Collie	No underlying conditions/Healthy		No	No	Homemade cooked diet	Rural areas (population <2,500)	No	0	0	0	0	0	0	0	0	0	0	0	0	0	0	0	0	0	0
2020-11-23 12:31:20	2020-11-23 12:38:50	100	True	2020-11-23 12:38:50	R_XkdVaWWVR0uHvMd	anonymous	I agree	Living	2	8 to <11 years	8 to <10 years	Male castrated (fixed)	36-55 pounds	Thin	Moderate energy (45- 90 minutes of outdoor activity per day)	Bearded Collie	Other	SLO, and had surgery for spontaneous pneumothorax	No	No	Commercial dog food,Homemade cooked diet	Suburban areas (population >2,500 but less than <500,000)	No	0	0	0	0	0	0	0	3	0	0	0	2	0	0	0	0	0	5
2020-11-23 11:48:53	2020-11-23 11:53:34	100	True	2020-11-23 11:53:34	R_3oyxxFDkeYFdFBX	anonymous	I agree	Living	3	13 to <15 years	>10 years	Male castrated (fixed)	10-35 pounds	Average	Low energy (<45 minutes of outdoor activity per day)	Bearded Collie	Digestive system issues (dental disease, megaesophagus, gastroesophageal reflux, food sensitivities, inflammatory bowel disease, pica, chronic pancreatitis, chronic diarrhea or vomiting),Heart or lung disease (dilated cardiomyopathy, arrhythmia, pulmonary hypertension, recurrent pneumonia, chronic bronchitis, etc),Sensory dysfunction (vision or hearing impairment/loss)		I don't know	No	Commercial dog food	Suburban areas (population >2,500 but less than <500,000)	No	0	0	0	0	0	0	10	0	3	5	5	3	2	0	0	0	0	28
2020-11-23 12:26:26	2020-11-23 12:31:45	100	True	2020-11-23 12:31:45	R_2PAsEWKVKK4Xajn	anonymous	I agree	Living	1	11 to <13 years	5 to <8 years	Female spayed (fixed)	56-75 pounds	Average	Low energy (<45 minutes of outdoor activity per day)	Belgian Malinois	Digestive system issues (dental disease, megaesophagus, gastroesophageal reflux, food sensitivities, inflammatory bowel disease, pica, chronic pancreatitis, chronic diarrhea or vomiting),Musculoskeletal disease (arthritis, previously broken bone that didn't heal appropriately, congenital malformation, or any disease that affects mobility),Other	Dementia	Yes	Yes	Commercial dog food	Rural areas (population <2,500)	No	2	2	2	0	2	10	10	3	3	5	0	0	2	0	0	0	0	41
2020-11-23 13:10:19	2020-11-23 13:20:19	100	True	2020-11-23 13:20:19	R_RF7X1LCYB1IPlQZ	anonymous	I agree	Living	2	11 to <13 years	>10 years	Male castrated (fixed)	56-75 pounds	Average	Low energy (<45 minutes of outdoor activity per day)	Belgian Malinois	Digestive system issues (dental disease, megaesophagus, gastroesophageal reflux, food sensitivities, inflammatory bowel disease, pica, chronic pancreatitis, chronic diarrhea or vomiting),Musculoskeletal disease (arthritis, previously broken bone that didn't heal appropriately, congenital malformation, or any disease that affects mobility),Ongoing behavior issues since puppy or young adult (aggres…		No	No	Commercial dog food	Suburban areas (population >2,500 but less than <500,000)	No	0	0	0	0	0	0	0	0	0	0	2	2	0	0	0	0	0	4
2020-11-23 12:13:07	2020-11-23 12:20:44	100	True	2020-11-23 12:20:45	R_1LnyHkB6acFMDMR	anonymous	I agree	Living	3	11 to <13 years	1 to <3 years	Male castrated (fixed)	36-55 pounds	Average	Moderate energy (45- 90 minutes of outdoor activity per day)	Belgian Sheepdog	Musculoskeletal disease (arthritis, previously broken bone that didn't heal appropriately, congenital malformation, or any disease that affects mobility),Sensory dysfunction (vision or hearing impairment/loss)		I don't know	No	Commercial dog food	Suburban areas (population >2,500 but less than <500,000)	No	0	0	0	0	0	0	0	0	2	0	2	2	0	0	0	0	0	6
2020-11-24 15:56:04	2020-11-24 16:01:23	100	True	2020-11-24 16:01:23	R_3qEU3tnUqcWxZWa	anonymous	I agree	Living	1	8 to <11 years	3 to <5 years	Male castrated (fixed)	36-55 pounds	Average	Low energy (<45 minutes of outdoor activity per day)	Bernese Mountain Dog	Digestive system issues (dental disease, megaesophagus, gastroesophageal reflux, food sensitivities, inflammatory bowel disease, pica, chronic pancreatitis, chronic diarrhea or vomiting),Musculoskeletal disease (arthritis, previously broken bone that didn't heal appropriately, congenital malformation, or any disease that affects mobility)		No	No	Commercial dog food	Large Urban areas (large metropolitan area with population >1,000,000)	No	0	0	0	0	0	0	0	0	0	0	0	0	0	0	0	0	0	0
2020-11-28 21:10:28	2020-11-28 21:14:33	100	True	2020-11-28 21:14:33	R_3PpmKmfQFTrGCCz	anonymous	I agree	Living	2	8 to <11 years	8 to <10 years	Female spayed (fixed)	10-35 pounds	Average	Low energy (<45 minutes of outdoor activity per day)	Bichon Frise	Digestive system issues (dental disease, megaesophagus, gastroesophageal reflux, food sensitivities, inflammatory bowel disease, pica, chronic pancreatitis, chronic diarrhea or vomiting),Ongoing behavior issues since puppy or young adult (aggression, separation anxiety, submissive/anxious urination, etc)		No	No	Commercial dog food	Rural areas (population <2,500)	No	0	0	0	0	0	0	0	0	0	0	0	0	0	0	0	0	0	0
2020-11-23 13:46:15	2020-11-23 13:49:14	100	True	2020-11-23 13:49:14	R_dmybgtRfslgXkl3	anonymous	I agree	Living	2	8 to <11 years	6 months to <1 year	Female spayed (fixed)	10-35 pounds	Average	Low energy (<45 minutes of outdoor activity per day)	Bichon Frise	Dermatologic disease (skin allergies, chronic ear/skin infections, etc)		No	No	Commercial dog food	Suburban areas (population >2,500 but less than <500,000)	No	0	0	0	0	0	0	0	0	0	0	0	0	4	0	3	2	2	11
2020-11-23 14:12:17	2020-11-23 14:17:14	100	True	2020-11-23 14:17:14	R_1LoIdcP6w2wUUek	anonymous	I agree	Living	2	15 to <17 years	>10 years	Female spayed (fixed)	<10 pounds	Average	Low energy (<45 minutes of outdoor activity per day)	Bichon Frise	Digestive system issues (dental disease, megaesophagus, gastroesophageal reflux, food sensitivities, inflammatory bowel disease, pica, chronic pancreatitis, chronic diarrhea or vomiting),Urinary disease (urinary tract infections, urinary crystals/stones, kidney disease, etc)		No	No	Commercial dog food	Rural areas (population <2,500)	No	2	0	0	0	0	0	0	0	0	0	0	0	0	0	0	0	0	2
2020-11-23 14:04:59	2020-11-23 14:11:39	100	True	2020-11-23 14:11:39	R_RwyloG9eB1S8xvH	anonymous	I agree	Living	1	>17 years	6 months to <1 year	Female spayed (fixed)	10-35 pounds	Thin	Low energy (<45 minutes of outdoor activity per day)	Bichon Frise	Digestive system issues (dental disease, megaesophagus, gastroesophageal reflux, food sensitivities, inflammatory bowel disease, pica, chronic pancreatitis, chronic diarrhea or vomiting),Musculoskeletal disease (arthritis, previously broken bone that didn't heal appropriately, congenital malformation, or any disease that affects mobility),Sensory dysfunction (vision or hearing impairment/loss)		No	I'm not sure	Commercial dog food	Suburban areas (population >2,500 but less than <500,000)	No	2	2	0	3	2	0	0	0	2	2	0	0	3	0	2	0	2	20
2020-11-23 14:40:25	2020-11-23 14:46:06	100	True	2020-11-23 14:46:06	R_1rf7tGlqN0qIMJh	anonymous	I agree	Living	1	13 to <15 years	>10 years	Male castrated (fixed)	36-55 pounds	Overweight	Low energy (<45 minutes of outdoor activity per day)	Bichon Frise	Neoplasia (Cancer- malignant or aggressive forms)		No	No	Homemade cooked diet	Suburban areas (population >2,500 but less than <500,000)	No	0	0	0	0	0	0	0	0	0	0	0	0	0	0	0	0	0	0
2020-11-24 19:52:44	2020-11-24 19:59:20	100	True	2020-11-24 19:59:21	R_1IHjpkQJq6o9Fgi	anonymous	I agree	Living	2	11 to <13 years	>10 years	Male castrated (fixed)	10-35 pounds	Average	Moderate energy (45- 90 minutes of outdoor activity per day)	Bichon Frise	Musculoskeletal disease (arthritis, previously broken bone that didn't heal appropriately, congenital malformation, or any disease that affects mobility)		No	No	Commercial dog food	Suburban areas (population >2,500 but less than <500,000)	No	0	0	0	0	0	0	0	0	0	0	0	0	0	0	0	0	0	0
2020-11-28 21:04:39	2020-11-28 21:10:03	100	True	2020-11-28 21:10:03	R_wXG5Vy6bQ0nJUBj	anonymous	I agree	Living	2	11 to <13 years	>10 years	Female spayed (fixed)	10-35 pounds	Average	Low energy (<45 minutes of outdoor activity per day)	Bichon Frise	Digestive system issues (dental disease, megaesophagus, gastroesophageal reflux, food sensitivities, inflammatory bowel disease, pica, chronic pancreatitis, chronic diarrhea or vomiting),Musculoskeletal disease (arthritis, previously broken bone that didn't heal appropriately, congenital malformation, or any disease that affects mobility),Sensory dysfunction (vision or hearing impairment/loss)		Yes	No	Commercial dog food	Rural areas (population <2,500)	No	0	0	0	0	0	0	0	0	2	0	0	0	0	0	0	0	0	2
2020-11-23 18:54:35	2020-11-23 19:00:21	100	True	2020-11-23 19:00:21	R_UZ6xFhCcqrCLRaF	anonymous	I agree	Living	1	11 to <13 years	>10 years	Female spayed (fixed)	10-35 pounds	Average	Low energy (<45 minutes of outdoor activity per day)	Bichon Frise	Digestive system issues (dental disease, megaesophagus, gastroesophageal reflux, food sensitivities, inflammatory bowel disease, pica, chronic pancreatitis, chronic diarrhea or vomiting),Sensory dysfunction (vision or hearing impairment/loss),Ongoing behavior issues since puppy or young adult (aggression, separation anxiety, submissive/anxious urination, etc)		No	No	Commercial dog food	Suburban areas (population >2,500 but less than <500,000)	No	0	0	0	2	5	0	10	0	0	5	0	0	2	0	3	0	0	27
2020-11-23 11:20:26	2020-11-25 09:01:57	93	False	2020-12-02 09:02:16	R_OJuVaavLgBBBhtv	anonymous	I agree	Living	1	13 to <15 years	>10 years	Male castrated (fixed)	10-35 pounds	Average	Low energy (<45 minutes of outdoor activity per day)	Bichon Frise	Urinary disease (urinary tract infections, urinary crystals/stones, kidney disease, etc),Sensory dysfunction (vision or hearing impairment/loss)		No	No	Commercial dog food	Suburban areas (population >2,500 but less than <500,000)	No
2020-11-23 16:04:27	2020-11-23 16:32:25	100	True	2020-11-23 16:32:25	R_2XizKL5Pu8LV4i6	anonymous	I agree	Living	1	8 to <11 years	8 to <10 years	Female spayed (fixed)	56-75 pounds	Average	Moderate energy (45- 90 minutes of outdoor activity per day)	Black And Tan Coonhound	Digestive system issues (dental disease, megaesophagus, gastroesophageal reflux, food sensitivities, inflammatory bowel disease, pica, chronic pancreatitis, chronic diarrhea or vomiting)		No	No	Commercial dog food	Rural areas (population <2,500)	No	0	0	0	0	0	0	0	0	0	3	0	0	0	0	0	0	0	3
2020-11-23 16:32:40	2020-11-23 16:38:01	100	True	2020-11-23 16:39:27	R_2uZIkQPKZDHKL8k	anonymous	I agree	Living	2	8 to <11 years	8 to <10 years	Male castrated (fixed)	>75 pounds	Average	High energy (>90 minutes of outdoor activity per day)	Black And Tan Coonhound	Digestive system issues (dental disease, megaesophagus, gastroesophageal reflux, food sensitivities, inflammatory bowel disease, pica, chronic pancreatitis, chronic diarrhea or vomiting),Dermatologic disease (skin allergies, chronic ear/skin infections, etc),Ongoing behavior issues since puppy or young adult (aggression, separation anxiety, submissive/anxious urination, etc)		No	No	Commercial dog food	Rural areas (population <2,500)	No	0	2	2	2	0	4	0	3	3	4	5	4	0	0	0	3	0	32
2020-11-23 11:25:58	2020-11-23 11:31:52	100	True	2020-11-23 11:31:52	R_XYXmWH8yIUf9s1r	anonymous	I agree	Living	4	8 to <11 years	8 to <10 years	Male castrated (fixed)	36-55 pounds	Average	Moderate energy (45- 90 minutes of outdoor activity per day)	Border Collie	No underlying conditions/Healthy		Yes	No	Commercial dog food	Rural areas (population <2,500)	No	0	0	0	0	0	0	0	0	0	0	0	0	0	0	0	0	0	0
2020-11-23 14:42:50	2020-11-23 14:48:57	100	True	2020-11-23 14:48:57	R_1IYjnKQq5ugd2w4	anonymous	I agree	Living	1	8 to <11 years	>10 years	Female spayed (fixed)	36-55 pounds	Average	Low energy (<45 minutes of outdoor activity per day)	Border Collie	Musculoskeletal disease (arthritis, previously broken bone that didn't heal appropriately, congenital malformation, or any disease that affects mobility)		No	No	Commercial dog food	Rural areas (population <2,500)	No	0	0	0	0	0	0	0	0	0	0	0	0	0	0	0	0	0	0
2020-11-23 17:39:13	2020-11-23 17:44:44	100	True	2020-11-23 17:44:44	R_1eDewDGIlPren19	anonymous	I agree	Living	2	8 to <11 years	1 to <3 years	Male castrated (fixed)	36-55 pounds	Average	Moderate energy (45- 90 minutes of outdoor activity per day)	Border Collie	Neurologic disease (seizures, brain tumor, stroke, balance issues (vestibular disease), congenital malformations of the brain/spinal cord, spinal cord or disc disease, sleep disorders)		I don't know	No	Commercial dog food	Rural areas (population <2,500)	No	0	0	0	0	0	0	0	0	0	0	0	0	0	0	0	0	0	0
2020-11-23 18:43:57	2020-11-23 18:49:00	100	True	2020-11-23 18:49:00	R_3HBUREAzB4CLH4F	anonymous	I agree	Living	3	8 to <11 years	>10 years	Female spayed (fixed)	10-35 pounds	Average	High energy (>90 minutes of outdoor activity per day)	Border Collie	No underlying conditions/Healthy		No	No	Raw diet	Rural areas (population <2,500)	No	0	0	0	0	0	0	0	0	0	0	0	0	0	0	0	0	0	0
2020-11-25 17:52:30	2020-11-25 18:00:07	100	True	2020-11-25 18:00:07	R_22G0nSmdHQOAwzT	anonymous	I agree	Living	2	8 to <11 years	5 to <8 years	Male castrated (fixed)	36-55 pounds	Average	High energy (>90 minutes of outdoor activity per day)	Border Collie	No underlying conditions/Healthy		No	No	Commercial dog food	Suburban areas (population >2,500 but less than <500,000)	No	0	0	0	0	0	0	0	0	0	0	0	0	0	0	0	0	0	0
2020-11-30 10:52:53	2020-11-30 10:57:18	100	True	2020-11-30 10:57:18	R_1JE0pwzkTOWjIyh	anonymous	I agree	Living	2	8 to <11 years	8 to <10 years	Female spayed (fixed)	36-55 pounds	Average	Moderate energy (45- 90 minutes of outdoor activity per day)	Border Collie	No underlying conditions/Healthy		No	No	Commercial dog food	Suburban areas (population >2,500 but less than <500,000)	No	0	0	0	0	0	0	0	0	0	0	0	0	0	0	0	0	0	0
2020-12-15 08:51:22	2020-12-15 08:56:14	100	True	2020-12-15 08:56:14	R_BsvRuxawoLvVfVv	anonymous	I agree	Living	2	8 to <11 years	>10 years	Female spayed (fixed)	36-55 pounds	Thin	Moderate energy (45- 90 minutes of outdoor activity per day)	Border Collie	Musculoskeletal disease (arthritis, previously broken bone that didn't heal appropriately, congenital malformation, or any disease that affects mobility)		No	No	Commercial dog food	Rural areas (population <2,500)	No	0	0	0	0	0	0	0	0	0	0	0	0	0	0	0	0	0	0
2020-11-23 19:40:12	2020-11-23 19:45:04	100	True	2020-11-23 19:45:04	R_u9bNqtMI0WNwLAJ	anonymous	I agree	Living	4	15 to <17 years	>10 years	Female spayed (fixed)	36-55 pounds	Average	Low energy (<45 minutes of outdoor activity per day)	Border Collie	Digestive system issues (dental disease, megaesophagus, gastroesophageal reflux, food sensitivities, inflammatory bowel disease, pica, chronic pancreatitis, chronic diarrhea or vomiting),Heart or lung disease (dilated cardiomyopathy, arrhythmia, pulmonary hypertension, recurrent pneumonia, chronic bronchitis, etc),Musculoskeletal disease (arthritis, previously broken bone that didn't heal appropr…		No	No	Commercial dog food,Raw diet	Suburban areas (population >2,500 but less than <500,000)	No	0	0	0	0	0	0	0	0	0	0	0	0	0	0	0	0	0	0
2020-11-23 12:17:02	2020-11-23 12:21:11	100	True	2020-11-23 12:21:11	R_2TvpxJr8bUeWrWV	anonymous	I agree	Living	1	11 to <13 years	3 to <5 years	Male castrated (fixed)	56-75 pounds	Average	Low energy (<45 minutes of outdoor activity per day)	Border Collie	No underlying conditions/Healthy		No	No	Commercial dog food	Suburban areas (population >2,500 but less than <500,000)	No	0	0	0	0	0	0	0	0	0	0	0	0	0	0	0	0	0	0
2020-11-25 12:45:38	2020-11-25 12:54:17	100	True	2020-11-25 12:54:17	R_b8InD2ILlf5SqeB	anonymous	I agree	Living	2	11 to <13 years	3 to <5 years	Male castrated (fixed)	36-55 pounds	Average	Moderate energy (45- 90 minutes of outdoor activity per day)	Border Collie	No underlying conditions/Healthy		No	No	Commercial dog food	Suburban areas (population >2,500 but less than <500,000)	No	0	0	0	0	0	0	0	0	0	0	0	0	0	0	0	0	0	0
2020-11-23 11:31:03	2020-11-23 11:34:26	100	True	2020-11-23 11:34:26	R_1g74fPVrX0oX8Y2	anonymous	I agree	Living	1	8 to <11 years	>10 years	Male castrated (fixed)	56-75 pounds	Overweight	Moderate energy (45- 90 minutes of outdoor activity per day)	Border Collie	Ongoing behavior issues since puppy or young adult (aggression, separation anxiety, submissive/anxious urination, etc)		No	No	Commercial dog food	Suburban areas (population >2,500 but less than <500,000)	No	0	0	0	0	0	0	0	0	0	0	0	2	0	0	0	0	0	2
2020-11-23 12:09:28	2020-11-23 12:12:57	100	True	2020-11-23 12:12:57	R_2BfWNKrw4ChwOD8	anonymous	I agree	Living	1	8 to <11 years	1 to <3 years	Male castrated (fixed)	56-75 pounds	Average	Moderate energy (45- 90 minutes of outdoor activity per day)	Border Collie	No underlying conditions/Healthy		I don't know	No	Commercial dog food	Suburban areas (population >2,500 but less than <500,000)	No	0	0	0	0	0	0	0	0	0	0	0	0	0	0	0	0	2	2
2020-11-23 21:07:04	2020-11-23 21:15:10	100	True	2020-11-23 21:15:10	R_3paqMJJhpnW7fcu	anonymous	I agree	Living	2	8 to <11 years	8 to <10 years	Female spayed (fixed)	10-35 pounds	Average	Moderate energy (45- 90 minutes of outdoor activity per day)	Border Collie	No underlying conditions/Healthy,Other	Some* minor trouble expressing anal glands	No	No	Commercial dog food,Raw diet	Suburban areas (population >2,500 but less than <500,000)	No	0	0	0	0	0	0	0	0	0	0	0	2	0	0	0	0	0	2
2020-11-24 09:48:58	2020-11-24 10:00:06	100	True	2020-11-24 10:00:06	R_Y324e9LjShOeMSd	anonymous	I agree	Living	4	8 to <11 years	>10 years	Male castrated (fixed)	36-55 pounds	Average	Moderate energy (45- 90 minutes of outdoor activity per day)	Border Collie	No underlying conditions/Healthy		No	No	Commercial dog food	Suburban areas (population >2,500 but less than <500,000)	No	0	0	0	0	0	0	0	0	0	0	0	0	2	0	0	0	0	2
2020-12-03 17:08:48	2020-12-03 17:19:01	100	True	2020-12-03 17:19:02	R_3qUW08NkFRMPQKC	anonymous	I agree	Living	2	8 to <11 years	8 to <10 years	Female spayed (fixed)	36-55 pounds	Average	Moderate energy (45- 90 minutes of outdoor activity per day)	Border Collie	No underlying conditions/Healthy		I don't know	No	Commercial dog food	Suburban areas (population >2,500 but less than <500,000)	No	0	0	0	0	0	0	0	0	0	0	0	2	0	0	0	0	0	2
2020-11-24 11:54:58	2020-11-24 11:58:03	100	True	2020-11-24 11:58:04	R_Rt9C8YDJ9QTahAl	anonymous	I agree	Living	5	13 to <15 years	8 to <10 years	Female spayed (fixed)	36-55 pounds	Average	Low energy (<45 minutes of outdoor activity per day)	Border Collie	Endocrinopathies (hypothyroidism, diabetes, cushing's disease, addison's disease, insulinoma, etc),Musculoskeletal disease (arthritis, previously broken bone that didn't heal appropriately, congenital malformation, or any disease that affects mobility),Neurologic disease (seizures, brain tumor, stroke, balance issues (vestibular disease), congenital malformations of the brain/spinal cord, spinal …		I don't know	No	Commercial dog food	Rural areas (population <2,500)	No	0	0	0	0	0	0	0	0	0	0	2	0	0	0	0	0	0	2
2020-11-23 15:10:40	2020-11-23 15:15:26	100	True	2020-11-23 15:15:27	R_27JU6zG3SFNacLu	anonymous	I agree	Living	2	8 to <11 years	8 to <10 years	Female spayed (fixed)	36-55 pounds	Average	High energy (>90 minutes of outdoor activity per day)	Border Collie	Musculoskeletal disease (arthritis, previously broken bone that didn't heal appropriately, congenital malformation, or any disease that affects mobility)		No	No	Commercial dog food,Raw diet	Rural areas (population <2,500)	No	0	0	0	0	0	0	0	0	0	3	0	0	0	0	0	0	0	3
2020-11-24 06:54:56	2020-11-24 07:01:44	100	True	2020-11-24 07:01:45	R_Y611Z7nGrVlJcYN	anonymous	I agree	Living	1	8 to <11 years	8 to <10 years	Female spayed (fixed)	10-35 pounds	Average	Moderate energy (45- 90 minutes of outdoor activity per day)	Border Collie	Urinary disease (urinary tract infections, urinary crystals/stones, kidney disease, etc)		Yes	No	Commercial dog food	Suburban areas (population >2,500 but less than <500,000)	No	0	0	0	0	0	0	0	0	0	0	0	0	0	3	0	0	0	3
2020-12-22 08:44:38	2020-12-22 08:48:53	100	True	2020-12-22 08:48:53	R_1dEVUzdOVdcw3e0	anonymous	I agree	Living	2	8 to <11 years	>10 years	Female spayed (fixed)	36-55 pounds	Average	High energy (>90 minutes of outdoor activity per day)	Border Collie	Musculoskeletal disease (arthritis, previously broken bone that didn't heal appropriately, congenital malformation, or any disease that affects mobility),Other	Extremely impulsive, and very high drive.	No	No	Commercial dog food	Rural areas (population <2,500)	No	0	0	0	0	0	4	0	0	0	0	0	0	0	0	0	0	0	4
2020-11-27 13:35:23	2020-11-27 13:40:52	100	True	2020-11-27 13:40:52	R_2dZnJsnEvgBpzLT	anonymous	I agree	Living	1	11 to <13 years	>10 years	Male castrated (fixed)	36-55 pounds	Average	High energy (>90 minutes of outdoor activity per day)	Border Collie	Musculoskeletal disease (arthritis, previously broken bone that didn't heal appropriately, congenital malformation, or any disease that affects mobility),Neurologic disease (seizures, brain tumor, stroke, balance issues (vestibular disease), congenital malformations of the brain/spinal cord, spinal cord or disc disease, sleep disorders),Sensory dysfunction (vision or hearing impairment/loss)		No	No	Commercial dog food,Homemade cooked diet	Rural areas (population <2,500)	No	0	0	0	0	0	0	0	0	0	2	0	0	0	2	0	0	0	4
2020-11-29 16:53:54	2020-11-29 16:57:53	100	True	2020-11-29 16:57:54	R_Wd6snT1GeoxE9gt	anonymous	I agree	Living	2	11 to <13 years	>10 years	Female spayed (fixed)	36-55 pounds	Average	Moderate energy (45- 90 minutes of outdoor activity per day)	Border Collie	No underlying conditions/Healthy		No	No	Commercial dog food	Suburban areas (population >2,500 but less than <500,000)	No	0	0	0	0	0	0	0	0	0	0	0	0	0	0	0	4	0	4
2020-11-23 11:22:32	2020-11-23 11:25:22	100	True	2020-11-23 11:25:22	R_VPROf81vkNGzrl7	anonymous	I agree	Living	2	8 to <11 years	8 to <10 years	Male castrated (fixed)	36-55 pounds	Average	Moderate energy (45- 90 minutes of outdoor activity per day)	Border Collie	Heart or lung disease (dilated cardiomyopathy, arrhythmia, pulmonary hypertension, recurrent pneumonia, chronic bronchitis, etc),Ongoing behavior issues since puppy or young adult (aggression, separation anxiety, submissive/anxious urination, etc)		I don't know	No	Commercial dog food	Large Urban areas (large metropolitan area with population >1,000,000)	No	0	0	0	0	0	0	0	0	0	0	2	3	0	0	0	0	0	5
2020-12-03 15:38:46	2020-12-03 15:44:56	100	True	2020-12-03 15:44:56	R_1BWxpwY0PlGybMi	anonymous	I agree	Living	3	8 to <11 years	8 to <10 years	Male castrated (fixed)	36-55 pounds	Thin	High energy (>90 minutes of outdoor activity per day)	Border Collie	Heart or lung disease (dilated cardiomyopathy, arrhythmia, pulmonary hypertension, recurrent pneumonia, chronic bronchitis, etc),Musculoskeletal disease (arthritis, previously broken bone that didn't heal appropriately, congenital malformation, or any disease that affects mobility)		No	No	Commercial dog food	Rural areas (population <2,500)	No	0	0	0	0	0	0	0	0	0	5	0	0	0	0	0	0	0	5
2020-11-23 11:44:39	2020-11-23 11:59:46	100	True	2020-11-23 11:59:46	R_3mm1cohgSsKJxpk	anonymous	I agree	Living	1	13 to <15 years	>10 years	Female spayed (fixed)	36-55 pounds	Average	Moderate energy (45- 90 minutes of outdoor activity per day)	Border Collie	Sensory dysfunction (vision or hearing impairment/loss),Other	A couple of warts that sometimes will bleed and some fatty tumors.	No	No	Raw diet	Rural areas (population <2,500)	No	0	0	0	0	0	0	0	0	0	5	0	0	0	0	0	0	0	5
2020-11-23 11:35:51	2020-11-23 11:38:57	100	True	2020-11-23 11:38:57	R_1hPZJSehfF6SR7Q	anonymous	I agree	Living	2	8 to <11 years	5 to <8 years	Female spayed (fixed)	36-55 pounds	Average	Moderate energy (45- 90 minutes of outdoor activity per day)	Border Collie	Digestive system issues (dental disease, megaesophagus, gastroesophageal reflux, food sensitivities, inflammatory bowel disease, pica, chronic pancreatitis, chronic diarrhea or vomiting)		No	No	Commercial dog food	Large Urban areas (large metropolitan area with population >1,000,000)	No	0	0	0	0	0	0	0	0	2	0	2	2	0	0	0	0	0	6
2020-11-23 13:27:42	2020-11-23 13:34:16	100	True	2020-11-23 13:34:17	R_3fdBYeBhTNrgyZd	anonymous	I agree	Living	2	8 to <11 years	8 to <10 years	Female spayed (fixed)	36-55 pounds	Average	Moderate energy (45- 90 minutes of outdoor activity per day)	Border Collie	Musculoskeletal disease (arthritis, previously broken bone that didn't heal appropriately, congenital malformation, or any disease that affects mobility)		No	No	Commercial dog food	Suburban areas (population >2,500 but less than <500,000)	No	0	0	0	0	0	0	0	2	0	0	2	2	0	0	0	0	0	6
2020-11-23 11:10:53	2020-11-23 11:14:31	100	True	2020-11-23 11:14:32	R_2xP0vd89ezqzKIa	anonymous	I agree	Living	4	13 to <15 years	5 to <8 years	Male castrated (fixed)	36-55 pounds	Thin	Moderate energy (45- 90 minutes of outdoor activity per day)	Border Collie	Heart or lung disease (dilated cardiomyopathy, arrhythmia, pulmonary hypertension, recurrent pneumonia, chronic bronchitis, etc),Musculoskeletal disease (arthritis, previously broken bone that didn't heal appropriately, congenital malformation, or any disease that affects mobility),Sensory dysfunction (vision or hearing impairment/loss),Neoplasia (Cancer- malignant or aggressive forms)		No	No	Raw diet	Suburban areas (population >2,500 but less than <500,000)	No	0	0	0	0	0	0	6	0	0	2	0	0	0	0	0	0	0	8
2020-11-24 11:53:28	2020-11-24 11:56:47	100	True	2020-11-24 11:56:47	R_1OpHiyBIsI54J6J	anonymous	I agree	Living	2	13 to <15 years	>10 years	Female spayed (fixed)	36-55 pounds	Average	Low energy (<45 minutes of outdoor activity per day)	Border Collie	Neoplasia (Cancer- malignant or aggressive forms)		No	No	Raw diet	Large Urban areas (large metropolitan area with population >1,000,000)	No	0	0	0	0	0	0	0	0	2	4	0	0	0	0	0	0	2	8
2020-11-23 11:19:00	2020-11-23 11:28:45	100	True	2020-11-23 11:28:45	R_TvyB7Jx0WJkclTb	anonymous	I agree	Living	3	11 to <13 years	5 to <8 years	Male castrated (fixed)	36-55 pounds	Thin	Low energy (<45 minutes of outdoor activity per day)	Border Collie	Digestive system issues (dental disease, megaesophagus, gastroesophageal reflux, food sensitivities, inflammatory bowel disease, pica, chronic pancreatitis, chronic diarrhea or vomiting),Sensory dysfunction (vision or hearing impairment/loss),Other	Spleen removed this past May along with a 9lb mass	No	No	Homemade cooked diet	Rural areas (population <2,500)	No	0	0	0	0	0	0	0	0	2	2	2	2	0	0	0	0	0	8
2020-11-23 13:34:37	2020-11-23 13:39:48	100	True	2020-11-23 13:39:48	R_3lDEVom4FszjH0a	anonymous	I agree	Living	2	11 to <13 years	>10 years	Male castrated (fixed)	36-55 pounds	Average	Moderate energy (45- 90 minutes of outdoor activity per day)	Border Collie	Heart or lung disease (dilated cardiomyopathy, arrhythmia, pulmonary hypertension, recurrent pneumonia, chronic bronchitis, etc)		No	No	Commercial dog food	Suburban areas (population >2,500 but less than <500,000)	No	0	0	0	0	0	0	0	0	2	2	2	2	0	0	0	0	0	8
2020-11-23 11:32:08	2020-11-23 11:35:16	100	True	2020-11-23 11:35:16	R_2xJK5u9q65u9Xzn	anonymous	I agree	Living	4	8 to <11 years	5 to <8 years	Female spayed (fixed)	36-55 pounds	Average	Moderate energy (45- 90 minutes of outdoor activity per day)	Border Collie	Endocrinopathies (hypothyroidism, diabetes, cushing's disease, addison's disease, insulinoma, etc)		No	No	Commercial dog food	Rural areas (population <2,500)	No	0	0	0	0	0	0	0	0	0	0	0	2	2	2	2	2	0	10
2020-11-27 14:10:40	2020-11-27 14:15:35	100	True	2020-11-27 14:15:35	R_1M57Qk4KDTXbGsw	anonymous	I agree	Living	2	11 to <13 years	>10 years	Male castrated (fixed)	36-55 pounds	Average	Moderate energy (45- 90 minutes of outdoor activity per day)	Border Collie	Urinary disease (urinary tract infections, urinary crystals/stones, kidney disease, etc),Sensory dysfunction (vision or hearing impairment/loss)		I don't know	No	Commercial dog food	Rural areas (population <2,500)	No	0	0	0	0	0	0	0	0	0	5	3	0	2	0	0	0	0	10
2020-11-23 19:48:34	2020-11-23 19:50:34	100	True	2020-11-23 19:50:34	R_xgEJutVyszNtjGN	anonymous	I agree	Living	4	8 to <11 years	8 to <10 years	Female spayed (fixed)	10-35 pounds	Average	Moderate energy (45- 90 minutes of outdoor activity per day)	Border Collie	No underlying conditions/Healthy		No	No	Raw diet	Suburban areas (population >2,500 but less than <500,000)	No	0	0	0	0	0	0	0	3	0	0	5	4	0	0	0	0	0	12
2020-11-24 14:10:08	2020-11-24 14:17:02	100	True	2020-11-24 14:17:02	R_pyrD0oZSySwpjxL	anonymous	I agree	Living	3	15 to <17 years	>10 years	Male castrated (fixed)	56-75 pounds	Average	Low energy (<45 minutes of outdoor activity per day)	Border Collie	Musculoskeletal disease (arthritis, previously broken bone that didn't heal appropriately, congenital malformation, or any disease that affects mobility),Neoplasia (Cancer- malignant or aggressive forms)		I don't know	No	Commercial dog food	Rural areas (population <2,500)	No	0	0	0	0	0	0	0	0	5	0	0	0	2	0	2	0	5	14
2020-11-23 12:10:07	2020-11-23 12:15:38	100	True	2020-11-23 12:15:38	R_3Oc9eTxIQQYXq8c	anonymous	I agree	Living	1	11 to <13 years	>10 years	Female spayed (fixed)	36-55 pounds	Average	Moderate energy (45- 90 minutes of outdoor activity per day)	Border Collie	No underlying conditions/Healthy		Yes	No	Commercial dog food	Urban area (metropolitan area with population >500,000 but <1,000,000)	No	0	0	0	0	0	0	4	0	3	2	3	0	2	0	0	0	0	14
2020-11-24 08:28:20	2020-11-24 08:35:18	100	True	2020-11-24 08:35:18	R_123Z2qOcwRpNq8s	anonymous	I agree	Living	3	8 to <11 years	8 to <10 years	Male castrated (fixed)	36-55 pounds	Thin	Low energy (<45 minutes of outdoor activity per day)	Border Collie	Digestive system issues (dental disease, megaesophagus, gastroesophageal reflux, food sensitivities, inflammatory bowel disease, pica, chronic pancreatitis, chronic diarrhea or vomiting),Heart or lung disease (dilated cardiomyopathy, arrhythmia, pulmonary hypertension, recurrent pneumonia, chronic bronchitis, etc),Musculoskeletal disease (arthritis, previously broken bone that didn't heal appropr…	Hygromas reoccuring immunosuppressd	No	No	Commercial dog food	Suburban areas (population >2,500 but less than <500,000)	Yes	0	0	0	0	2	0	0	3	3	3	2	0	0	0	0	0	2	15
2020-11-23 13:03:08	2020-11-23 13:07:25	100	True	2020-11-23 13:07:25	R_1lnwJRxTHj3NX8t	anonymous	I agree	Living	1	8 to <11 years	>10 years	Female spayed (fixed)	56-75 pounds	Average	Moderate energy (45- 90 minutes of outdoor activity per day)	Border Collie	Musculoskeletal disease (arthritis, previously broken bone that didn't heal appropriately, congenital malformation, or any disease that affects mobility),Dermatologic disease (skin allergies, chronic ear/skin infections, etc)		No	No	Commercial dog food	Suburban areas (population >2,500 but less than <500,000)	No	0	0	0	0	0	8	8	0	0	0	0	0	0	0	0	0	0	16
2020-11-24 15:56:21	2020-11-24 16:00:05	100	True	2020-11-24 16:00:05	R_CkVG2FlqNM5T6Lv	anonymous	I agree	Living	2	13 to <15 years	>10 years	Male castrated (fixed)	36-55 pounds	Average	Low energy (<45 minutes of outdoor activity per day)	Border Collie	Digestive system issues (dental disease, megaesophagus, gastroesophageal reflux, food sensitivities, inflammatory bowel disease, pica, chronic pancreatitis, chronic diarrhea or vomiting),Musculoskeletal disease (arthritis, previously broken bone that didn't heal appropriately, congenital malformation, or any disease that affects mobility),Sensory dysfunction (vision or hearing impairment/loss),On…		No	No	Commercial dog food	Suburban areas (population >2,500 but less than <500,000)	No	0	0	0	0	5	0	0	0	5	5	0	0	2	0	0	0	0	17
2020-11-25 11:25:28	2020-11-25 11:31:19	100	True	2020-11-25 11:31:20	R_3nqJ108QXATGvFe	anonymous	I agree	Living	1	11 to <13 years	>10 years	Female spayed (fixed)	36-55 pounds	Average	Moderate energy (45- 90 minutes of outdoor activity per day)	Border Collie	Digestive system issues (dental disease, megaesophagus, gastroesophageal reflux, food sensitivities, inflammatory bowel disease, pica, chronic pancreatitis, chronic diarrhea or vomiting),Endocrinopathies (hypothyroidism, diabetes, cushing's disease, addison's disease, insulinoma, etc),Sensory dysfunction (vision or hearing impairment/loss)		No	No	Raw diet	Suburban areas (population >2,500 but less than <500,000)	No	2	0	2	2	2	0	4	0	2	4	0	0	0	0	0	0	2	20
2020-11-23 11:09:05	2020-11-23 11:12:49	100	True	2020-11-23 11:12:50	R_2t8SLZSEKR5Dd8I	anonymous	I agree	Living	5	13 to <15 years	>10 years	Male castrated (fixed)	36-55 pounds	Average	Low energy (<45 minutes of outdoor activity per day)	Border Collie	Musculoskeletal disease (arthritis, previously broken bone that didn't heal appropriately, congenital malformation, or any disease that affects mobility)		No	No	Commercial dog food,Homemade cooked diet	Suburban areas (population >2,500 but less than <500,000)	No	0	0	0	2	2	0	10	0	5	0	3	0	0	0	0	0	0	22
2020-11-24 00:21:52	2020-11-24 00:26:04	100	True	2020-11-24 00:26:05	R_1OSOlUUilmi5IO4	anonymous	I agree	Living	2	8 to <11 years	8 to <10 years	Female spayed (fixed)	10-35 pounds	Thin	Low energy (<45 minutes of outdoor activity per day)	Border Collie	Urinary disease (urinary tract infections, urinary crystals/stones, kidney disease, etc),Neurologic disease (seizures, brain tumor, stroke, balance issues (vestibular disease), congenital malformations of the brain/spinal cord, spinal cord or disc disease, sleep disorders)		No	No	Commercial dog food	Urban area (metropolitan area with population >500,000 but <1,000,000)	No	0	0	0	0	0	0	0	0	0	0	0	0	5	5	5	5	5	25
2020-11-25 09:49:48	2020-11-25 09:59:41	100	True	2020-11-25 09:59:41	R_1LFkMfJfR5HPiQH	anonymous	I agree	Living	2	8 to <11 years	>10 years	Female spayed (fixed)	36-55 pounds	Average	Low energy (<45 minutes of outdoor activity per day)	Border Collie	Musculoskeletal disease (arthritis, previously broken bone that didn't heal appropriately, congenital malformation, or any disease that affects mobility),Ongoing behavior issues since puppy or young adult (aggression, separation anxiety, submissive/anxious urination, etc),Neoplasia (Cancer- malignant or aggressive forms)		Yes	No	Commercial dog food	Suburban areas (population >2,500 but less than <500,000)	No	0	0	0	0	3	0	0	0	0	5	5	5	2	2	3	0	4	29
2020-11-23 11:12:29	2020-11-23 11:16:43	100	True	2020-11-23 11:16:44	R_2duwPLsJAve16zB	anonymous	I agree	Living	2	11 to <13 years	>10 years	Male castrated (fixed)	36-55 pounds	Average	Moderate energy (45- 90 minutes of outdoor activity per day)	Border Collie	Neurologic disease (seizures, brain tumor, stroke, balance issues (vestibular disease), congenital malformations of the brain/spinal cord, spinal cord or disc disease, sleep disorders)		No	No	Commercial dog food	Rural areas (population <2,500)	Yes	0	0	0	0	0	0	4	0	0	0	0	0	5	5	5	5	5	29
2020-11-23 19:45:15	2020-11-23 19:48:13	100	True	2020-11-23 19:48:13	R_3lukHfFqLxDMRBn	anonymous	I agree	Living	4	13 to <15 years	>10 years	Female spayed (fixed)	36-55 pounds	Thin	Low energy (<45 minutes of outdoor activity per day)	Border Collie	Musculoskeletal disease (arthritis, previously broken bone that didn't heal appropriately, congenital malformation, or any disease that affects mobility),Neurologic disease (seizures, brain tumor, stroke, balance issues (vestibular disease), congenital malformations of the brain/spinal cord, spinal cord or disc disease, sleep disorders),Sensory dysfunction (vision or hearing impairment/loss)		No	No	Raw diet	Suburban areas (population >2,500 but less than <500,000)	No	0	3	0	2	0	10	10	0	0	0	3	3	0	0	0	0	0	31
2020-11-23 14:56:59	2020-11-23 15:04:04	100	True	2020-11-23 15:04:05	R_33rQDaQuiMv8pSY	anonymous	I agree	Living	1	13 to <15 years	>10 years	Female spayed (fixed)	36-55 pounds	Average	Low energy (<45 minutes of outdoor activity per day)	Border Collie	Digestive system issues (dental disease, megaesophagus, gastroesophageal reflux, food sensitivities, inflammatory bowel disease, pica, chronic pancreatitis, chronic diarrhea or vomiting),Urinary disease (urinary tract infections, urinary crystals/stones, kidney disease, etc),Heart or lung disease (dilated cardiomyopathy, arrhythmia, pulmonary hypertension, recurrent pneumonia, chronic bronchitis,…		No	No	Commercial dog food,Homemade cooked diet	Suburban areas (population >2,500 but less than <500,000)	No	3	0	0	2	2	0	10	2	2	5	0	0	2	0	0	0	4	32
2020-11-23 11:09:19	2020-11-23 11:14:40	100	True	2020-11-23 11:14:41	R_9YaJkOQGNtXk9vr	anonymous	I agree	Living	2	11 to <13 years	>10 years	Male castrated (fixed)	36-55 pounds	Average	Moderate energy (45- 90 minutes of outdoor activity per day)	Border Collie	Digestive system issues (dental disease, megaesophagus, gastroesophageal reflux, food sensitivities, inflammatory bowel disease, pica, chronic pancreatitis, chronic diarrhea or vomiting)		No	I'm not sure	Commercial dog food	Suburban areas (population >2,500 but less than <500,000)	No	3	3	3	0	3	0	0	5	4	5	3	3	0	0	0	0	2	34
2020-11-23 16:57:38	2020-11-23 17:03:15	100	True	2020-11-23 17:03:15	R_z39XaSW8qcNex9v	anonymous	I agree	Living	2	11 to <13 years	>10 years	Female spayed (fixed)	56-75 pounds	Average	Low energy (<45 minutes of outdoor activity per day)	Border Collie	Neurologic disease (seizures, brain tumor, stroke, balance issues (vestibular disease), congenital malformations of the brain/spinal cord, spinal cord or disc disease, sleep disorders),Other	Neuropathy, trouble controlling her hind legs, a mass near her spleen.	No	I'm not sure	Commercial dog food	Suburban areas (population >2,500 but less than <500,000)	No	4	0	4	5	5	10	6	0	4	5	0	0	2	0	2	0	0	47
2020-11-23 15:57:27	2020-11-23 16:06:41	100	True	2020-11-23 16:06:41	R_XHzRokuv7HfbAyJ	anonymous	I agree	Living	3	13 to <15 years	>10 years	Female spayed (fixed)	10-35 pounds	Average	Low energy (<45 minutes of outdoor activity per day)	Border Terrier	Urinary disease (urinary tract infections, urinary crystals/stones, kidney disease, etc)		No	No	Commercial dog food	Rural areas (population <2,500)	No	5	0	4	4	0	10	10	4	4	5	0	0	3	0	0	0	3	52
2020-11-23 19:48:18	2020-11-23 19:59:32	100	True	2020-11-23 19:59:32	R_2scZNjNH6GMjjmJ	anonymous	I agree	Living	1	8 to <11 years	8 to <10 years	Male castrated (fixed)	10-35 pounds	Average	Moderate energy (45- 90 minutes of outdoor activity per day)	Boston Terrier	No underlying conditions/Healthy		No	No	Commercial dog food,Homemade cooked diet	Suburban areas (population >2,500 but less than <500,000)	No	0	0	0	0	0	0	0	0	0	0	0	0	0	0	0	0	0	0
2020-11-24 10:05:26	2020-11-24 10:11:26	100	True	2020-11-24 10:11:26	R_6XNTr4dXB0NN1lf	anonymous	I agree	Living	2	8 to <11 years	5 to <8 years	Male castrated (fixed)	10-35 pounds	Average	High energy (>90 minutes of outdoor activity per day)	Boston Terrier	Other	Cancer - lump under the skin	Yes	No	Commercial dog food	Large Urban areas (large metropolitan area with population >1,000,000)	No	0	0	0	0	0	0	0	0	0	0	0	0	0	0	0	0	0	0
2020-11-24 14:26:45	2020-11-24 14:33:26	100	True	2020-11-24 14:33:26	R_3kgConKgTb97xEy	anonymous	I agree	Living	3	8 to <11 years	8 to <10 years	Male castrated (fixed)	10-35 pounds	Thin	Low energy (<45 minutes of outdoor activity per day)	Boston Terrier	Other	Tenor was born deaf	No	No	Commercial dog food,Homemade cooked diet	Urban area (metropolitan area with population >500,000 but <1,000,000)	No	0	0	0	0	0	0	0	0	0	0	0	0	0	0	0	0	0	0
2020-11-25 15:06:35	2020-11-25 15:13:51	100	True	2020-11-25 15:13:51	R_3P5YXh9Z1ENSDw1	anonymous	I agree	Living	3	8 to <11 years	3 to <5 years	Male castrated (fixed)	10-35 pounds	Average	Low energy (<45 minutes of outdoor activity per day)	Boston Terrier	Heart or lung disease (dilated cardiomyopathy, arrhythmia, pulmonary hypertension, recurrent pneumonia, chronic bronchitis, etc),Sensory dysfunction (vision or hearing impairment/loss),Neoplasia (Cancer- malignant or aggressive forms)		I don't know	No	Commercial dog food	Urban area (metropolitan area with population >500,000 but <1,000,000)	No	0	0	0	0	0	0	0	0	0	0	0	2	0	0	0	0	2	4
2020-11-24 04:54:07	2020-11-24 04:59:32	100	True	2020-11-24 04:59:32	R_1djpgJ2ZtGHGPuC	anonymous	I agree	Living	1	8 to <11 years	5 to <8 years	Male castrated (fixed)	10-35 pounds	Overweight	Moderate energy (45- 90 minutes of outdoor activity per day)	Boston Terrier	Heart or lung disease (dilated cardiomyopathy, arrhythmia, pulmonary hypertension, recurrent pneumonia, chronic bronchitis, etc),Sensory dysfunction (vision or hearing impairment/loss),Other	IMMUNE MEADIATED HEMOLITIC ANEMIA	No	No	Commercial dog food	Suburban areas (population >2,500 but less than <500,000)	No	2	0	0	2	2	0	0	0	0	0	0	0	0	0	0	0	0	6
2020-11-23 11:13:04	2020-11-23 11:20:47	100	True	2020-11-23 11:20:47	R_0uZbcwLb3j36kdr	email	I agree	Living	2	8 to <11 years	8 to <10 years	Female spayed (fixed)	10-35 pounds	Average	Moderate energy (45- 90 minutes of outdoor activity per day)	Boston Terrier	No underlying conditions/Healthy		No	No	Commercial dog food	Suburban areas (population >2,500 but less than <500,000)	No	0	0	0	0	0	0	0	0	0	3	0	3	0	0	0	0	2	8
2020-11-23 12:05:02	2020-11-23 12:09:55	100	True	2020-11-23 12:09:55	R_1PaUKdYdrondLht	anonymous	I agree	Living	2	8 to <11 years	8 to <10 years	Male castrated (fixed)	10-35 pounds	Average	Moderate energy (45- 90 minutes of outdoor activity per day)	Boston Terrier	Digestive system issues (dental disease, megaesophagus, gastroesophageal reflux, food sensitivities, inflammatory bowel disease, pica, chronic pancreatitis, chronic diarrhea or vomiting),Heart or lung disease (dilated cardiomyopathy, arrhythmia, pulmonary hypertension, recurrent pneumonia, chronic bronchitis, etc),Musculoskeletal disease (arthritis, previously broken bone that didn't heal appropr…		No	No	Commercial dog food	Suburban areas (population >2,500 but less than <500,000)	No	0	0	0	0	0	4	0	0	3	4	0	0	0	0	0	0	0	11
2020-11-23 14:45:47	2020-11-23 14:55:49	100	True	2020-11-23 14:55:50	R_1dMEOHWcjIevrZM	anonymous	I agree	Living	2	8 to <11 years	1 to <3 years	Female spayed (fixed)	10-35 pounds	Average	Low energy (<45 minutes of outdoor activity per day)	Boston Terrier	Endocrinopathies (hypothyroidism, diabetes, cushing's disease, addison's disease, insulinoma, etc),Urinary disease (urinary tract infections, urinary crystals/stones, kidney disease, etc),Heart or lung disease (dilated cardiomyopathy, arrhythmia, pulmonary hypertension, recurrent pneumonia, chronic bronchitis, etc),Dermatologic disease (skin allergies, chronic ear/skin infections, etc),Other	She has had a mast cell tumor removed	No	No	Commercial dog food	Urban area (metropolitan area with population >500,000 but <1,000,000)	No	0	0	0	0	0	10	0	0	0	0	0	2	3	0	0	0	3	18
2020-11-23 13:59:20	2020-11-23 14:02:36	100	True	2020-11-23 14:02:36	R_SPgRI18TCs2hKvv	anonymous	I agree	Living	2	11 to <13 years	>10 years	Male castrated (fixed)	10-35 pounds	Average	Moderate energy (45- 90 minutes of outdoor activity per day)	Boston Terrier	Sensory dysfunction (vision or hearing impairment/loss)		No	I'm not sure	Commercial dog food	Suburban areas (population >2,500 but less than <500,000)	No	0	0	0	0	0	0	0	0	0	0	0	0	0	0	0	0	0	0
2020-11-23 11:29:49	2020-11-23 11:37:26	100	True	2020-11-23 11:37:27	R_PFYNqDWRcXuvdKh	anonymous	I agree	Living	2	13 to <15 years	>10 years	Female spayed (fixed)	10-35 pounds	Overweight	Low energy (<45 minutes of outdoor activity per day)	Boston Terrier	Endocrinopathies (hypothyroidism, diabetes, cushing's disease, addison's disease, insulinoma, etc),Heart or lung disease (dilated cardiomyopathy, arrhythmia, pulmonary hypertension, recurrent pneumonia, chronic bronchitis, etc),Sensory dysfunction (vision or hearing impairment/loss)		No	I'm not sure	Commercial dog food	Suburban areas (population >2,500 but less than <500,000)	Yes	3	0	0	5	0	0	0	0	0	5	0	0	5	0	4	3	0	25
2020-11-24 03:15:05	2020-11-24 03:17:31	100	True	2020-11-24 03:17:32	R_8bIZOKKFmRdMMRH	anonymous	I agree	Living	3	13 to <15 years	>10 years	Female spayed (fixed)	10-35 pounds	Average	Moderate energy (45- 90 minutes of outdoor activity per day)	Boston Terrier	Musculoskeletal disease (arthritis, previously broken bone that didn't heal appropriately, congenital malformation, or any disease that affects mobility),Sensory dysfunction (vision or hearing impairment/loss)		No	No	Commercial dog food	Suburban areas (population >2,500 but less than <500,000)	Yes	5	5	5	5	5	0	0	5	5	5	0	0	2	0	2	2	0	46
2020-11-23 11:09:24	2020-11-23 11:14:09	100	True	2020-11-23 11:14:09	R_22FGZY1OUK7NCxu	anonymous	I agree	Living	1	11 to <13 years	>10 years	Male castrated (fixed)	10-35 pounds	Thin	Low energy (<45 minutes of outdoor activity per day)	Boston Terrier	No underlying conditions/Healthy		No	No	Commercial dog food	Suburban areas (population >2,500 but less than <500,000)	No	0	0	0	0	0	0	0	0	0	0	0	0	0	0	0	0	0	0
2020-11-24 10:27:09	2020-11-24 10:30:48	100	True	2020-11-24 10:30:48	R_Y628O7WpQT4FsTn	anonymous	I agree	Living	1	11 to <13 years	>10 years	Female spayed (fixed)	10-35 pounds	Average	Moderate energy (45- 90 minutes of outdoor activity per day)	Boston Terrier	Digestive system issues (dental disease, megaesophagus, gastroesophageal reflux, food sensitivities, inflammatory bowel disease, pica, chronic pancreatitis, chronic diarrhea or vomiting)		No	No	Homemade cooked diet	Large Urban areas (large metropolitan area with population >1,000,000)	No	0	0	0	0	0	0	0	0	0	0	0	0	0	0	0	0	0	0
2020-11-23 11:39:36	2020-11-23 11:44:24	100	True	2020-11-23 11:44:24	R_2xyGEyHosE4oDo9	anonymous	I agree	Living	2	11 to <13 years	>10 years	Female spayed (fixed)	10-35 pounds	Thin	Low energy (<45 minutes of outdoor activity per day)	Boston Terrier	Heart or lung disease (dilated cardiomyopathy, arrhythmia, pulmonary hypertension, recurrent pneumonia, chronic bronchitis, etc),Sensory dysfunction (vision or hearing impairment/loss)		No	No	Commercial dog food	Suburban areas (population >2,500 but less than <500,000)	Yes	0	0	0	0	0	0	0	0	5	0	0	0	4	0	0	0	0	9
2020-11-23 15:22:10	2020-11-23 15:25:36	100	True	2020-11-23 15:25:36	R_rfMQgTunfTlP3Gx	anonymous	I agree	Living	1	11 to <13 years	8 to <10 years	Female spayed (fixed)	10-35 pounds	Average	Moderate energy (45- 90 minutes of outdoor activity per day)	Boston Terrier	No underlying conditions/Healthy		No	No	Commercial dog food	Suburban areas (population >2,500 but less than <500,000)	No	0	0	0	0	0	0	10	0	0	0	0	0	0	0	0	0	0	10
2020-11-23 11:40:48	2020-11-23 11:45:23	100	True	2020-11-23 11:45:23	R_306Q2Ty1NvsI0qv	anonymous	I agree	Living	2	11 to <13 years	>10 years	Male castrated (fixed)	10-35 pounds	Average	Low energy (<45 minutes of outdoor activity per day)	Boston Terrier	Neurologic disease (seizures, brain tumor, stroke, balance issues (vestibular disease), congenital malformations of the brain/spinal cord, spinal cord or disc disease, sleep disorders)		No	No	Commercial dog food	Large Urban areas (large metropolitan area with population >1,000,000)	No	0	2	0	0	0	0	10	0	0	0	0	3	0	0	0	0	0	15
2020-11-24 08:12:55	2020-11-24 08:20:58	100	True	2020-11-24 08:20:59	R_1oGZwWNUE0NTzIm	anonymous	I agree	Living	2	11 to <13 years	3 to <5 years	Male castrated (fixed)	10-35 pounds	Average	Moderate energy (45- 90 minutes of outdoor activity per day)	Boston Terrier	Sensory dysfunction (vision or hearing impairment/loss),Neoplasia (Cancer- malignant or aggressive forms)		I don't know	No	Commercial dog food	Suburban areas (population >2,500 but less than <500,000)	No	0	0	0	5	0	8	8	0	5	0	0	0	0	0	0	0	0	26
2020-11-23 19:39:31	2020-11-23 19:44:00	100	True	2020-11-23 19:44:01	R_1lfACFIchCrHiaT	anonymous	I agree	Living	2	11 to <13 years	>10 years	Male castrated (fixed)	10-35 pounds	Average	Moderate energy (45- 90 minutes of outdoor activity per day)	Boston Terrier	Neurologic disease (seizures, brain tumor, stroke, balance issues (vestibular disease), congenital malformations of the brain/spinal cord, spinal cord or disc disease, sleep disorders)		Yes	No	Commercial dog food	Rural areas (population <2,500)	No	2	2	2	2	0	4	4	0	2	5	0	0	5	0	5	3	2	38
2020-11-24 07:04:31	2020-11-24 07:09:04	100	True	2020-11-24 07:09:04	R_2fIeuTwjR9yScQt	anonymous	I agree	Living	2	11 to <13 years	>10 years	Male castrated (fixed)	>75 pounds	Average	Low energy (<45 minutes of outdoor activity per day)	Bouvier Des Flandres	Sensory dysfunction (vision or hearing impairment/loss),Neoplasia (Cancer- malignant or aggressive forms)		No	No	Commercial dog food	Large Urban areas (large metropolitan area with population >1,000,000)	No	0	0	0	0	0	0	0	0	0	5	0	0	0	0	0	0	0	5
2020-11-23 21:11:58	2020-11-23 21:15:47	100	True	2020-11-23 21:15:47	R_uvV54O1hcdQ8QMx	anonymous	I agree	Living	2	8 to <11 years	8 to <10 years	Female spayed (fixed)	56-75 pounds	Average	Moderate energy (45- 90 minutes of outdoor activity per day)	Boxer	Digestive system issues (dental disease, megaesophagus, gastroesophageal reflux, food sensitivities, inflammatory bowel disease, pica, chronic pancreatitis, chronic diarrhea or vomiting),Musculoskeletal disease (arthritis, previously broken bone that didn't heal appropriately, congenital malformation, or any disease that affects mobility)		No	No	Commercial dog food	Urban area (metropolitan area with population >500,000 but <1,000,000)	No	0	0	0	0	0	0	0	0	0	0	0	0	0	0	0	0	0	0
2020-12-03 14:47:26	2020-12-03 14:53:36	100	True	2020-12-03 14:53:37	R_XoF9jVgcbwwcJ9L	anonymous	I agree	Living	1	8 to <11 years	5 to <8 years	Female spayed (fixed)	36-55 pounds	Average	Low energy (<45 minutes of outdoor activity per day)	Boxer	Dermatologic disease (skin allergies, chronic ear/skin infections, etc),Other	she has had 2 TPLO done in 2019 recovered very well.	No	No	Commercial dog food	Suburban areas (population >2,500 but less than <500,000)	No	0	0	0	0	0	0	0	0	0	0	0	0	0	0	0	0	0	0
2020-12-08 13:50:00	2020-12-08 13:56:18	100	True	2020-12-08 13:56:19	R_AyyAM8MHGhX9hER	anonymous	I agree	Living	3	8 to <11 years	5 to <8 years	Female spayed (fixed)	36-55 pounds	Average	Moderate energy (45- 90 minutes of outdoor activity per day)	Boxer	No underlying conditions/Healthy		No	No	Commercial dog food	Suburban areas (population >2,500 but less than <500,000)	No	0	0	0	0	0	0	0	0	0	0	0	0	0	0	0	0	0	0
2020-12-11 12:46:09	2020-12-11 12:48:35	100	True	2020-12-11 12:48:35	R_2BhsMIWUQZ5Tgnm	anonymous	I agree	Living	2	8 to <11 years	8 to <10 years	Female spayed (fixed)	56-75 pounds	Overweight	Moderate energy (45- 90 minutes of outdoor activity per day)	Boxer	Urinary disease (urinary tract infections, urinary crystals/stones, kidney disease, etc),Dermatologic disease (skin allergies, chronic ear/skin infections, etc),Other	TPLO in both knees	No	No	Commercial dog food	Suburban areas (population >2,500 but less than <500,000)	No	0	0	0	0	0	0	0	0	0	0	0	0	0	0	0	0	0	0
2020-11-23 11:25:19	2020-11-23 11:34:02	100	True	2020-11-23 11:34:02	R_9NcjDx1jAiyJGZb	anonymous	I agree	Living	2	8 to <11 years	8 to <10 years	Male castrated (fixed)	56-75 pounds	Average	Low energy (<45 minutes of outdoor activity per day)	Boxer	Musculoskeletal disease (arthritis, previously broken bone that didn't heal appropriately, congenital malformation, or any disease that affects mobility)		No	No	Commercial dog food	Large Urban areas (large metropolitan area with population >1,000,000)	No	0	0	0	0	0	0	0	0	2	2	0	0	0	0	0	0	0	4
2020-11-23 11:11:12	2020-11-23 11:15:08	100	True	2020-11-23 11:15:08	R_2xGh4Br7GApMkR5	anonymous	I agree	Living	>6	8 to <11 years	8 to <10 years	Female spayed (fixed)	36-55 pounds	Average	Moderate energy (45- 90 minutes of outdoor activity per day)	Boxer	Neurologic disease (seizures, brain tumor, stroke, balance issues (vestibular disease), congenital malformations of the brain/spinal cord, spinal cord or disc disease, sleep disorders)		No	No	Commercial dog food	Suburban areas (population >2,500 but less than <500,000)	No	0	0	0	0	0	4	4	0	0	0	0	0	2	0	0	0	0	10
2020-11-24 13:57:51	2020-11-24 14:03:34	100	True	2020-11-24 14:03:34	R_2zjRiZHU4oop69N	anonymous	I agree	Living	1	8 to <11 years	8 to <10 years	Male castrated (fixed)	>75 pounds	Average	Moderate energy (45- 90 minutes of outdoor activity per day)	Boxer	Digestive system issues (dental disease, megaesophagus, gastroesophageal reflux, food sensitivities, inflammatory bowel disease, pica, chronic pancreatitis, chronic diarrhea or vomiting),Heart or lung disease (dilated cardiomyopathy, arrhythmia, pulmonary hypertension, recurrent pneumonia, chronic bronchitis, etc),Dermatologic disease (skin allergies, chronic ear/skin infections, etc),Other	Vasculitis	No	No	Commercial dog food	Suburban areas (population >2,500 but less than <500,000)	No	0	2	0	0	0	6	0	0	0	0	0	2	0	0	0	0	0	10
2020-11-23 17:54:45	2020-11-23 18:01:14	100	True	2020-11-23 18:01:14	R_1rDH6X0IQ1Elx9E	anonymous	I agree	Living	2	8 to <11 years	8 to <10 years	Female spayed (fixed)	56-75 pounds	Average	Moderate energy (45- 90 minutes of outdoor activity per day)	Boxer	No underlying conditions/Healthy		No	No	Commercial dog food	Suburban areas (population >2,500 but less than <500,000)	No	0	0	0	0	0	0	10	0	0	0	0	2	0	0	0	0	0	12
2020-11-23 11:09:09	2020-11-23 11:12:30	100	True	2020-11-23 11:12:30	R_viSvE7iGwMFEwHT	anonymous	I agree	Living	2	8 to <11 years	8 to <10 years	Female spayed (fixed)	36-55 pounds	Average	High energy (>90 minutes of outdoor activity per day)	Boxer	Digestive system issues (dental disease, megaesophagus, gastroesophageal reflux, food sensitivities, inflammatory bowel disease, pica, chronic pancreatitis, chronic diarrhea or vomiting),Dermatologic disease (skin allergies, chronic ear/skin infections, etc)		No	No	Commercial dog food	Suburban areas (population >2,500 but less than <500,000)	No	0	0	0	0	0	0	0	0	0	0	2	2	2	2	0	0	5	13
2020-11-25 16:27:29	2020-11-25 16:33:37	100	True	2020-11-25 16:33:37	R_1MSyLHyFT8XYRIP	anonymous	I agree	Living	2	8 to <11 years	>10 years	Male intact (unaltered)	56-75 pounds	Average	Low energy (<45 minutes of outdoor activity per day)	Boxer	Digestive system issues (dental disease, megaesophagus, gastroesophageal reflux, food sensitivities, inflammatory bowel disease, pica, chronic pancreatitis, chronic diarrhea or vomiting),Heart or lung disease (dilated cardiomyopathy, arrhythmia, pulmonary hypertension, recurrent pneumonia, chronic bronchitis, etc),Neurologic disease (seizures, brain tumor, stroke, balance issues (vestibular disea…		No	No	Commercial dog food	Suburban areas (population >2,500 but less than <500,000)	No	0	0	0	0	0	8	8	0	0	0	0	0	0	0	0	0	0	16
2020-12-05 18:10:15	2020-12-05 18:17:56	100	True	2020-12-05 18:17:56	R_28StShXtXXVLNuX	anonymous	I agree	Living	1	13 to <15 years	3 to <5 years	Female spayed (fixed)	36-55 pounds	Average	Low energy (<45 minutes of outdoor activity per day)	Boxer	Sensory dysfunction (vision or hearing impairment/loss),Dermatologic disease (skin allergies, chronic ear/skin infections, etc)		I don't know	No	Commercial dog food	Rural areas (population <2,500)	No	0	0	0	0	0	0	0	0	0	0	0	0	0	0	0	0	0	0
2020-11-23 20:26:58	2020-11-23 20:32:37	100	True	2020-11-23 20:32:38	R_3CXSAfohrzALulX	anonymous	I agree	Living	3	13 to <15 years	>10 years	Male castrated (fixed)	>75 pounds	Thin	Low energy (<45 minutes of outdoor activity per day)	Boxer	Digestive system issues (dental disease, megaesophagus, gastroesophageal reflux, food sensitivities, inflammatory bowel disease, pica, chronic pancreatitis, chronic diarrhea or vomiting),Heart or lung disease (dilated cardiomyopathy, arrhythmia, pulmonary hypertension, recurrent pneumonia, chronic bronchitis, etc),Musculoskeletal disease (arthritis, previously broken bone that didn't heal appropr…		No	No	Commercial dog food,Homemade cooked diet	Rural areas (population <2,500)	No	0	0	0	0	2	8	6	2	4	4	0	0	4	0	4	0	2	36
2020-11-23 12:00:02	2020-11-23 12:06:28	100	True	2020-11-23 12:06:29	R_PUiZamxshT6Gq6B	anonymous	I agree	Living	1	11 to <13 years	5 to <8 years	Female spayed (fixed)	56-75 pounds	Average	Low energy (<45 minutes of outdoor activity per day)	Boxer	Musculoskeletal disease (arthritis, previously broken bone that didn't heal appropriately, congenital malformation, or any disease that affects mobility),Neoplasia (Cancer- malignant or aggressive forms)		I don't know	No	Commercial dog food	Urban area (metropolitan area with population >500,000 but <1,000,000)	No	0	3	0	0	0	0	0	0	0	3	0	0	0	0	0	0	0	6
2020-11-23 23:11:28	2020-11-23 23:24:49	100	True	2020-11-23 23:24:49	R_6ROzNPXjqw01ANb	anonymous	I agree	Living	1	11 to <13 years	>10 years	Male castrated (fixed)	56-75 pounds	Average	Low energy (<45 minutes of outdoor activity per day)	Boxer	Sensory dysfunction (vision or hearing impairment/loss),No underlying conditions/Healthy,Other	Arthritis	No	No	Commercial dog food	Suburban areas (population >2,500 but less than <500,000)	No	0	4	0	0	0	0	10	0	0	0	0	0	0	0	0	0	0	14
2020-11-23 12:29:49	2020-11-23 12:33:39	100	True	2020-11-23 12:33:39	R_VRmDtRZsSKwn5dL	anonymous	I agree	Living	2	11 to <13 years	<6 months	Female spayed (fixed)	36-55 pounds	Average	Low energy (<45 minutes of outdoor activity per day)	Boxer	No underlying conditions/Healthy		No	No	Commercial dog food	Suburban areas (population >2,500 but less than <500,000)	No	0	0	5	0	0	0	10	0	0	0	0	0	0	0	0	0	0	15
2020-11-29 00:11:14	2020-11-29 00:21:23	100	True	2020-11-29 00:21:24	R_29o97L4BfbaqtKB	anonymous	I agree	Living	2	11 to <13 years	5 to <8 years	Male castrated (fixed)	56-75 pounds	Overweight	Low energy (<45 minutes of outdoor activity per day)	Boxer	Musculoskeletal disease (arthritis, previously broken bone that didn't heal appropriately, congenital malformation, or any disease that affects mobility),Ongoing behavior issues since puppy or young adult (aggression, separation anxiety, submissive/anxious urination, etc)		I don't know	No	Commercial dog food	Suburban areas (population >2,500 but less than <500,000)	No	0	0	0	0	4	0	0	0	5	3	0	5	0	0	0	0	0	17
2020-11-24 16:32:51	2020-11-24 16:38:42	100	True	2020-11-24 16:38:42	R_2Y94SEvr2ChLB9W	anonymous	I agree	Living	2	11 to <13 years	>10 years	Male castrated (fixed)	56-75 pounds	Average	Low energy (<45 minutes of outdoor activity per day)	Boxer	Digestive system issues (dental disease, megaesophagus, gastroesophageal reflux, food sensitivities, inflammatory bowel disease, pica, chronic pancreatitis, chronic diarrhea or vomiting),Endocrinopathies (hypothyroidism, diabetes, cushing's disease, addison's disease, insulinoma, etc),Heart or lung disease (dilated cardiomyopathy, arrhythmia, pulmonary hypertension, recurrent pneumonia, chronic b…		No	No	Commercial dog food	Suburban areas (population >2,500 but less than <500,000)	No	3	4	4	5	4	4	0	3	5	5	0	2	2	0	0	0	2	43
2020-11-23 11:47:58	2020-11-23 11:50:54	100	True	2020-11-23 11:50:54	R_2sbD1uU7theW6Uh	anonymous	I agree	Living	>6	8 to <11 years	3 to <5 years	Female spayed (fixed)	56-75 pounds	Overweight	Moderate energy (45- 90 minutes of outdoor activity per day)	Boykin Spaniel	No underlying conditions/Healthy		No	No	Commercial dog food	Rural areas (population <2,500)	No	0	0	0	0	0	0	0	5	0	0	0	0	0	0	0	0	0	5
2020-11-24 19:03:16	2020-11-24 19:11:48	100	True	2020-11-24 19:11:49	R_1ojzlAWRTFlOqHq	anonymous	I agree	Living	4	8 to <11 years	8 to <10 years	Male castrated (fixed)	>75 pounds	Average	Moderate energy (45- 90 minutes of outdoor activity per day)	Briard	Dermatologic disease (skin allergies, chronic ear/skin infections, etc),Neoplasia (Cancer- malignant or aggressive forms)		No	No	Commercial dog food,Homemade cooked diet	Suburban areas (population >2,500 but less than <500,000)	No	0	0	0	0	0	0	0	0	0	0	2	0	0	0	0	0	4	6
2020-12-16 09:50:10	2020-12-16 09:54:17	100	True	2020-12-16 09:54:18	R_1CfDE41NGhccfVi	anonymous	I agree	Living	1	8 to <11 years	5 to <8 years	Female spayed (fixed)	36-55 pounds	Thin	Moderate energy (45- 90 minutes of outdoor activity per day)	Brittany Spaniel	Musculoskeletal disease (arthritis, previously broken bone that didn't heal appropriately, congenital malformation, or any disease that affects mobility)		I don't know	No	Commercial dog food	Suburban areas (population >2,500 but less than <500,000)	No	0	0	0	0	0	0	0	0	0	0	0	0	0	0	0	0	2	2
2020-11-24 09:26:28	2020-11-24 09:30:47	100	True	2020-11-24 09:30:47	R_vT4bpI703XsehHj	anonymous	I agree	Living	2	8 to <11 years	>10 years	Male castrated (fixed)	36-55 pounds	Average	Low energy (<45 minutes of outdoor activity per day)	Brittany Spaniel	Endocrinopathies (hypothyroidism, diabetes, cushing's disease, addison's disease, insulinoma, etc),Musculoskeletal disease (arthritis, previously broken bone that didn't heal appropriately, congenital malformation, or any disease that affects mobility)		No	No	Commercial dog food,Homemade cooked diet	Suburban areas (population >2,500 but less than <500,000)	No	0	0	0	0	2	0	0	0	0	4	0	0	0	0	0	0	0	6
2020-11-27 22:33:58	2020-11-27 22:38:44	100	True	2020-11-27 22:38:44	R_uvKUNsDp9tgdDO1	anonymous	I agree	Living	2	8 to <11 years	8 to <10 years	Female spayed (fixed)	10-35 pounds	Average	Moderate energy (45- 90 minutes of outdoor activity per day)	Brittany Spaniel	Digestive system issues (dental disease, megaesophagus, gastroesophageal reflux, food sensitivities, inflammatory bowel disease, pica, chronic pancreatitis, chronic diarrhea or vomiting),Other	IMHA, stable under treatment	No	No	Commercial dog food	Suburban areas (population >2,500 but less than <500,000)	No	0	0	0	0	0	0	4	2	2	0	2	0	0	0	0	0	0	10
2020-11-23 17:30:25	2020-11-23 17:38:55	100	True	2020-11-23 17:38:55	R_AdFlJmlRet0Tv9v	anonymous	I agree	Living	2	8 to <11 years	8 to <10 years	Male castrated (fixed)	56-75 pounds	Overweight	Moderate energy (45- 90 minutes of outdoor activity per day)	Brittany Spaniel	Other	SARDS	No	No	Commercial dog food	Large Urban areas (large metropolitan area with population >1,000,000)	No	2	0	0	2	0	4	0	0	2	0	0	0	2	2	2	0	2	18
2020-11-23 12:24:51	2020-11-23 12:32:41	100	True	2020-11-23 12:32:41	R_3FXnxHYwNqCXCYr	anonymous	I agree	Living	1	15 to <17 years	>10 years	Male castrated (fixed)	36-55 pounds	Average	Low energy (<45 minutes of outdoor activity per day)	Brittany Spaniel	Sensory dysfunction (vision or hearing impairment/loss),Other	Possible malignant tumor in nasal cavity. We have not pursued rhinoscopy to diagnose but he has had some nosebleeds from the right nostril 4-5 times in past year.	No	No	Commercial dog food	Suburban areas (population >2,500 but less than <500,000)	No	0	0	0	2	0	4	10	0	0	0	0	0	5	5	5	0	4	35
2020-11-23 17:53:49	2020-11-23 18:00:11	100	True	2020-11-23 18:00:12	R_33j7PbyB2yHLDOj	anonymous	I agree	Living	6	13 to <15 years	>10 years	Female spayed (fixed)	10-35 pounds	Overweight	Low energy (<45 minutes of outdoor activity per day)	Brittany Spaniel	Urinary disease (urinary tract infections, urinary crystals/stones, kidney disease, etc),Sensory dysfunction (vision or hearing impairment/loss),Other	GOLPP	No	No	Commercial dog food	Rural areas (population <2,500)	No	5	0	0	5	0	10	0	0	0	0	0	0	0	0	0	0	0	20
2020-11-28 09:07:56	2020-11-30 16:50:55	100	True	2020-11-30 16:50:56	R_1RBadHspQYzjmqR	anonymous	I agree	Living	2	13 to <15 years	>10 years	Female spayed (fixed)	36-55 pounds	Average	Low energy (<45 minutes of outdoor activity per day)	Brittany Spaniel	Heart or lung disease (dilated cardiomyopathy, arrhythmia, pulmonary hypertension, recurrent pneumonia, chronic bronchitis, etc),Sensory dysfunction (vision or hearing impairment/loss),Neoplasia (Cancer- malignant or aggressive forms),Other	Laryngeal paralysis	No	No	Commercial dog food	Suburban areas (population >2,500 but less than <500,000)	No	0	0	0	0	0	10	10	0	0	0	0	0	2	2	0	0	0	24
2020-11-30 16:51:10	2020-11-30 16:53:54	100	True	2020-11-30 16:53:55	R_3MycZbLWC7FsGwE	anonymous	I agree	Living	2	11 to <13 years	>10 years	Male castrated (fixed)	56-75 pounds	Overweight	Low energy (<45 minutes of outdoor activity per day)	Brittany Spaniel	Musculoskeletal disease (arthritis, previously broken bone that didn't heal appropriately, congenital malformation, or any disease that affects mobility),Other	Laryngeal paralysis	No	No	Commercial dog food	Suburban areas (population >2,500 but less than <500,000)	No	0	0	0	0	0	0	0	0	0	0	0	0	0	0	0	0	0	0
2020-11-23 11:23:25	2020-11-23 11:27:13	100	True	2020-11-23 11:27:13	R_3jccHpsNed6xloO	anonymous	I agree	Living	3	11 to <13 years	>10 years	Female spayed (fixed)	36-55 pounds	Average	Moderate energy (45- 90 minutes of outdoor activity per day)	Brittany Spaniel	Neoplasia (Cancer- malignant or aggressive forms)		No	No	Commercial dog food	Suburban areas (population >2,500 but less than <500,000)	No	0	0	0	2	0	4	0	0	0	0	0	0	0	2	2	0	0	10
2020-11-29 00:03:00	2020-11-29 00:09:42	100	True	2020-11-29 00:09:42	R_2cAyylRlyTju7Kv	email	I agree	Living	2	11 to <13 years	>10 years	Female spayed (fixed)	10-35 pounds	Average	Low energy (<45 minutes of outdoor activity per day)	Brussels Griffon	Endocrinopathies (hypothyroidism, diabetes, cushing's disease, addison's disease, insulinoma, etc)		No	No	Commercial dog food	Suburban areas (population >2,500 but less than <500,000)	No	0	0	0	0	0	0	0	0	0	0	0	0	0	0	0	0	2	2
2020-11-23 15:56:14	2020-11-23 16:21:02	100	True	2020-11-23 16:21:02	R_esroVslC4KdXC6J	anonymous	I agree	Living	1	11 to <13 years	>10 years	Male castrated (fixed)	10-35 pounds	Overweight	Moderate energy (45- 90 minutes of outdoor activity per day)	Brussels Griffon	Endocrinopathies (hypothyroidism, diabetes, cushing's disease, addison's disease, insulinoma, etc)		No	No	Commercial dog food,Homemade cooked diet	Suburban areas (population >2,500 but less than <500,000)	No	0	0	0	0	0	0	0	2	2	2	0	0	0	0	0	0	0	6
2020-11-23 12:11:08	2020-11-23 12:25:28	100	True	2020-11-23 12:25:28	R_2V3ZpK0zbSnTmwg	anonymous	I agree	Living	1	11 to <13 years	>10 years	Female spayed (fixed)	10-35 pounds	Overweight	Low energy (<45 minutes of outdoor activity per day)	Brussels Griffon	Digestive system issues (dental disease, megaesophagus, gastroesophageal reflux, food sensitivities, inflammatory bowel disease, pica, chronic pancreatitis, chronic diarrhea or vomiting),Musculoskeletal disease (arthritis, previously broken bone that didn't heal appropriately, congenital malformation, or any disease that affects mobility),Other	Cancerous tumor on leg removed-ok	No	No	Commercial dog food	Rural areas (population <2,500)	No	0	0	0	0	0	0	10	0	0	0	0	0	0	0	0	0	2	12
2020-11-23 11:27:31	2020-11-23 11:34:50	100	True	2020-11-23 11:34:50	R_3KZQ9oxL6Mvz8po	anonymous	I agree	Living	1	8 to <11 years	5 to <8 years	Female spayed (fixed)	56-75 pounds	Overweight	Moderate energy (45- 90 minutes of outdoor activity per day)	Bull Terrier	Dermatologic disease (skin allergies, chronic ear/skin infections, etc)		No	No	Commercial dog food	Suburban areas (population >2,500 but less than <500,000)	No	0	0	0	0	0	0	0	0	0	0	0	0	0	0	0	0	0	0
2020-11-23 11:50:47	2020-11-23 11:54:33	100	True	2020-11-23 11:54:33	R_2VHEDTn7ynQLjb6	anonymous	I agree	Living	4	8 to <11 years	8 to <10 years	Female spayed (fixed)	36-55 pounds	Average	Moderate energy (45- 90 minutes of outdoor activity per day)	Bull Terrier	Musculoskeletal disease (arthritis, previously broken bone that didn't heal appropriately, congenital malformation, or any disease that affects mobility),Sensory dysfunction (vision or hearing impairment/loss),Dermatologic disease (skin allergies, chronic ear/skin infections, etc)		No	No	Homemade cooked diet	Suburban areas (population >2,500 but less than <500,000)	No	0	0	0	0	0	0	0	0	0	0	0	0	0	0	0	0	0	0
2020-11-23 11:55:27	2020-11-23 11:58:18	100	True	2020-11-23 11:58:19	R_uy7p8TryRu2ysqB	anonymous	I agree	Living	4	8 to <11 years	5 to <8 years	Male castrated (fixed)	56-75 pounds	Average	Moderate energy (45- 90 minutes of outdoor activity per day)	Bull Terrier	Dermatologic disease (skin allergies, chronic ear/skin infections, etc)		No	No	Homemade cooked diet	Suburban areas (population >2,500 but less than <500,000)	No	0	0	0	0	0	0	0	0	0	0	0	0	0	0	0	0	0	0
2020-11-23 20:40:35	2020-11-23 20:45:13	100	True	2020-11-23 20:45:14	R_2eW0s1JglZDfuby	anonymous	I agree	Living	2	8 to <11 years	3 to <5 years	Female spayed (fixed)	36-55 pounds	Average	Moderate energy (45- 90 minutes of outdoor activity per day)	Bull Terrier	Dermatologic disease (skin allergies, chronic ear/skin infections, etc)		I don't know	No	Homemade cooked diet	Suburban areas (population >2,500 but less than <500,000)	No	0	0	0	0	0	0	0	0	0	0	0	0	0	0	0	0	0	0
2020-11-23 15:53:01	2020-11-23 16:01:45	100	True	2020-11-23 16:01:46	R_1Nt6vR3klcErVve	anonymous	I agree	Living	3	8 to <11 years	8 to <10 years	Female spayed (fixed)	36-55 pounds	Average	Moderate energy (45- 90 minutes of outdoor activity per day)	Bull Terrier	Heart or lung disease (dilated cardiomyopathy, arrhythmia, pulmonary hypertension, recurrent pneumonia, chronic bronchitis, etc),Dermatologic disease (skin allergies, chronic ear/skin infections, etc)		No	No	Commercial dog food	Suburban areas (population >2,500 but less than <500,000)	Yes	0	3	0	3	0	8	0	0	0	3	3	0	0	0	0	0	0	20
2020-11-23 12:42:01	2020-11-23 12:47:56	100	True	2020-11-23 12:47:56	R_1jVurqwwuu8FISo	anonymous	I agree	Living	1	8 to <11 years	5 to <8 years	Male castrated (fixed)	36-55 pounds	Thin	Moderate energy (45- 90 minutes of outdoor activity per day)	Bull Terrier	Digestive system issues (dental disease, megaesophagus, gastroesophageal reflux, food sensitivities, inflammatory bowel disease, pica, chronic pancreatitis, chronic diarrhea or vomiting),Heart or lung disease (dilated cardiomyopathy, arrhythmia, pulmonary hypertension, recurrent pneumonia, chronic bronchitis, etc),Musculoskeletal disease (arthritis, previously broken bone that didn't heal appropr…		No	I'm not sure	Commercial dog food	Suburban areas (population >2,500 but less than <500,000)	No	4	0	3	4	0	0	0	0	0	0	0	2	2	0	0	0	0	15
2020-11-23 14:56:39	2020-11-23 15:01:58	100	True	2020-11-23 15:01:58	R_1ez9BEVSwB52DzK	anonymous	I agree	Living	1	13 to <15 years	>10 years	Female spayed (fixed)	36-55 pounds	Average	Low energy (<45 minutes of outdoor activity per day)	Bull Terrier	Neurologic disease (seizures, brain tumor, stroke, balance issues (vestibular disease), congenital malformations of the brain/spinal cord, spinal cord or disc disease, sleep disorders),Sensory dysfunction (vision or hearing impairment/loss),Dermatologic disease (skin allergies, chronic ear/skin infections, etc),Ongoing behavior issues since puppy or young adult (aggression, separation anxiety, su…		No	No	Commercial dog food	Suburban areas (population >2,500 but less than <500,000)	No	0	0	0	0	0	0	0	0	0	0	0	0	0	0	2	0	0	2
2020-11-23 15:34:38	2020-11-23 15:39:52	100	True	2020-11-23 15:39:52	R_pymGo9ZVhmu5Xs5	anonymous	I agree	Living	1	13 to <15 years	>10 years	Female spayed (fixed)	36-55 pounds	Average	Low energy (<45 minutes of outdoor activity per day)	Bull Terrier	Digestive system issues (dental disease, megaesophagus, gastroesophageal reflux, food sensitivities, inflammatory bowel disease, pica, chronic pancreatitis, chronic diarrhea or vomiting),Endocrinopathies (hypothyroidism, diabetes, cushing's disease, addison's disease, insulinoma, etc),Sensory dysfunction (vision or hearing impairment/loss),Dermatologic disease (skin allergies, chronic ear/skin in…		I don't know	No	Commercial dog food	Suburban areas (population >2,500 but less than <500,000)	No	0	0	0	0	0	6	8	0	4	4	0	0	0	2	0	0	0	24
2020-11-24 08:27:49	2020-11-24 08:55:38	100	True	2020-11-24 08:55:38	R_8Br5JNrTnOAdstz	anonymous	I agree	Living	2	13 to <15 years	>10 years	Male castrated (fixed)	10-35 pounds	Thin	Low energy (<45 minutes of outdoor activity per day)	Bull Terrier	Digestive system issues (dental disease, megaesophagus, gastroesophageal reflux, food sensitivities, inflammatory bowel disease, pica, chronic pancreatitis, chronic diarrhea or vomiting),Endocrinopathies (hypothyroidism, diabetes, cushing's disease, addison's disease, insulinoma, etc),Musculoskeletal disease (arthritis, previously broken bone that didn't heal appropriately, congenital malformatio…		No	No	Commercial dog food	Rural areas (population <2,500)	No	2	0	2	0	3	8	8	2	4	4	4	3	0	0	0	0	4	44
2020-11-26 16:51:48	2020-11-26 16:58:01	100	True	2020-11-26 16:58:01	R_3iPvRyquUThFgmi	anonymous	I agree	Living	1	11 to <13 years	>10 years	Female spayed (fixed)	36-55 pounds	Average	Low energy (<45 minutes of outdoor activity per day)	Bull Terrier	Musculoskeletal disease (arthritis, previously broken bone that didn't heal appropriately, congenital malformation, or any disease that affects mobility)		No	No	Commercial dog food	Suburban areas (population >2,500 but less than <500,000)	No	0	0	0	0	0	0	10	0	4	4	0	0	0	0	0	0	0	18
2020-11-23 22:41:14	2020-11-23 22:46:39	100	True	2020-11-23 22:46:39	R_BqVILgeOz0b2ojn	anonymous	I agree	Living	2	8 to <11 years	>10 years	Female spayed (fixed)	36-55 pounds	Average	Moderate energy (45- 90 minutes of outdoor activity per day)	Bulldog	No underlying conditions/Healthy		No	No	Commercial dog food,Homemade cooked diet	Suburban areas (population >2,500 but less than <500,000)	No	0	0	0	0	0	0	0	0	0	0	0	0	0	0	0	0	0	0
2020-11-23 13:17:15	2020-11-23 13:33:23	100	True	2020-11-23 13:33:23	R_2qfqSi1V2AjdyCP	anonymous	I agree	Living	2	8 to <11 years	5 to <8 years	Female spayed (fixed)	36-55 pounds	Average	Low energy (<45 minutes of outdoor activity per day)	Bulldog	No underlying conditions/Healthy		No	No	Commercial dog food	Suburban areas (population >2,500 but less than <500,000)	No	0	0	0	0	0	0	0	0	0	0	0	0	2	0	0	0	2	4
2020-11-23 13:26:31	2020-11-23 13:33:09	100	True	2020-11-23 13:33:10	R_5tDSLfcPrH3O77z	anonymous	I agree	Living	2	8 to <11 years	3 to <5 years	Male castrated (fixed)	56-75 pounds	Overweight	Low energy (<45 minutes of outdoor activity per day)	Bulldog	Dermatologic disease (skin allergies, chronic ear/skin infections, etc)		No	No	Commercial dog food	Suburban areas (population >2,500 but less than <500,000)	No	0	0	0	0	2	8	6	0	0	2	4	2	3	0	4	2	3	36
2020-11-23 19:49:17	2020-11-23 19:53:41	100	True	2020-11-23 19:53:42	R_2P58bJh648Ik3eY	anonymous	I agree	Living	1	8 to <11 years	8 to <10 years	Female spayed (fixed)	36-55 pounds	Average	Low energy (<45 minutes of outdoor activity per day)	Bulldog	Digestive system issues (dental disease, megaesophagus, gastroesophageal reflux, food sensitivities, inflammatory bowel disease, pica, chronic pancreatitis, chronic diarrhea or vomiting),Heart or lung disease (dilated cardiomyopathy, arrhythmia, pulmonary hypertension, recurrent pneumonia, chronic bronchitis, etc),Musculoskeletal disease (arthritis, previously broken bone that didn't heal appropr…		No	Yes	Commercial dog food	Suburban areas (population >2,500 but less than <500,000)	No	2	3	2	3	2	6	10	4	3	3	3	0	3	2	3	2	2	53
2020-11-24 09:36:56	2020-11-24 09:40:44	100	True	2020-11-24 09:40:44	R_1PXzMQ8UeITGB0f	anonymous	I agree	Living	3	11 to <13 years	>10 years	Female spayed (fixed)	36-55 pounds	Overweight	Low energy (<45 minutes of outdoor activity per day)	Bulldog	Digestive system issues (dental disease, megaesophagus, gastroesophageal reflux, food sensitivities, inflammatory bowel disease, pica, chronic pancreatitis, chronic diarrhea or vomiting),Neurologic disease (seizures, brain tumor, stroke, balance issues (vestibular disease), congenital malformations of the brain/spinal cord, spinal cord or disc disease, sleep disorders)		No	No	Commercial dog food	Suburban areas (population >2,500 but less than <500,000)	No	0	0	0	0	0	0	0	0	0	0	0	0	2	0	0	0	0	2
2020-11-23 21:31:33	2020-11-23 21:37:58	100	True	2020-11-23 21:37:58	R_3oAB5nlgFyNMjnj	anonymous	I agree	Living	1	11 to <13 years	>10 years	Male castrated (fixed)	36-55 pounds	Average	Low energy (<45 minutes of outdoor activity per day)	Bulldog	Sensory dysfunction (vision or hearing impairment/loss),Dermatologic disease (skin allergies, chronic ear/skin infections, etc)		No	No	Commercial dog food	Suburban areas (population >2,500 but less than <500,000)	No	0	0	0	0	0	10	6	0	4	0	0	0	0	0	0	0	0	20
2020-12-14 12:05:47	2020-12-14 12:13:36	100	True	2020-12-14 12:14:04	R_zVeo3m01eS1WvPr	anonymous	I agree	Living	1	11 to <13 years	>10 years	Female spayed (fixed)	56-75 pounds	Average	Moderate energy (45- 90 minutes of outdoor activity per day)	Bulldog	Digestive system issues (dental disease, megaesophagus, gastroesophageal reflux, food sensitivities, inflammatory bowel disease, pica, chronic pancreatitis, chronic diarrhea or vomiting),Musculoskeletal disease (arthritis, previously broken bone that didn't heal appropriately, congenital malformation, or any disease that affects mobility),Sensory dysfunction (vision or hearing impairment/loss)		No	No	Commercial dog food	Suburban areas (population >2,500 but less than <500,000)	No	2	0	0	0	0	0	0	0	2	0	0	0	4	4	4	4	0	20
2020-11-24 10:51:51	2020-11-24 10:56:37	100	True	2020-11-24 10:56:37	R_2WwAkZOm0oqZu7r	anonymous	I agree	Living	1	11 to <13 years	>10 years	Female spayed (fixed)	36-55 pounds	Overweight	Moderate energy (45- 90 minutes of outdoor activity per day)	Bulldog	Digestive system issues (dental disease, megaesophagus, gastroesophageal reflux, food sensitivities, inflammatory bowel disease, pica, chronic pancreatitis, chronic diarrhea or vomiting),Neurologic disease (seizures, brain tumor, stroke, balance issues (vestibular disease), congenital malformations of the brain/spinal cord, spinal cord or disc disease, sleep disorders),Ongoing behavior issues sin…		No	No	Commercial dog food	Rural areas (population <2,500)	No	4	0	0	4	0	10	10	0	0	4	0	0	0	2	2	0	2	38
2020-11-28 11:59:14	2020-11-28 12:02:31	100	True	2020-11-28 12:02:31	R_2a8EaURpgcBzN6u	anonymous	I agree	Living	3	8 to <11 years	8 to <10 years	Female spayed (fixed)	10-35 pounds	Average	Moderate energy (45- 90 minutes of outdoor activity per day)	Cairn Terrier	Digestive system issues (dental disease, megaesophagus, gastroesophageal reflux, food sensitivities, inflammatory bowel disease, pica, chronic pancreatitis, chronic diarrhea or vomiting)		No	No	Commercial dog food	Suburban areas (population >2,500 but less than <500,000)	No	0	0	0	0	0	0	0	0	0	0	0	0	0	0	0	0	0	0
2020-12-04 17:42:45	2020-12-04 17:54:32	100	True	2020-12-04 17:54:32	R_3hn1BWhqOmz0zaO	anonymous	I agree	Living	3	8 to <11 years	8 to <10 years	Male castrated (fixed)	10-35 pounds	Average	Moderate energy (45- 90 minutes of outdoor activity per day)	Cairn Terrier	Musculoskeletal disease (arthritis, previously broken bone that didn't heal appropriately, congenital malformation, or any disease that affects mobility)		No	No	Commercial dog food	Suburban areas (population >2,500 but less than <500,000)	No	0	0	0	0	0	0	0	0	0	0	0	0	0	0	0	0	0	0
2020-12-04 17:57:11	2020-12-04 18:04:07	100	True	2020-12-04 18:04:07	R_8ralYzF5F4bFOcp	anonymous	I agree	Living	3	8 to <11 years	8 to <10 years	Male castrated (fixed)	10-35 pounds	Average	High energy (>90 minutes of outdoor activity per day)	Cairn Terrier	Digestive system issues (dental disease, megaesophagus, gastroesophageal reflux, food sensitivities, inflammatory bowel disease, pica, chronic pancreatitis, chronic diarrhea or vomiting),Dermatologic disease (skin allergies, chronic ear/skin infections, etc)		No	No	Commercial dog food	Suburban areas (population >2,500 but less than <500,000)	No	0	0	0	0	0	0	0	0	0	0	0	0	0	0	0	0	0	0
2020-12-04 18:04:12	2020-12-04 18:08:48	100	True	2020-12-04 18:08:48	R_3oTvfEZMOuhZdRE	anonymous	I agree	Living	3	8 to <11 years	8 to <10 years	Male castrated (fixed)	10-35 pounds	Average	Moderate energy (45- 90 minutes of outdoor activity per day)	Cairn Terrier	No underlying conditions/Healthy		No	No	Commercial dog food	Suburban areas (population >2,500 but less than <500,000)	No	0	0	0	0	0	0	0	0	0	0	0	0	0	0	0	0	0	0
2020-11-23 17:21:46	2020-11-23 17:28:22	100	True	2020-11-23 17:28:22	R_1Duw5qzml7hF5ij	anonymous	I agree	Living	1	13 to <15 years	>10 years	Male castrated (fixed)	10-35 pounds	Average	Low energy (<45 minutes of outdoor activity per day)	Cairn Terrier	Endocrinopathies (hypothyroidism, diabetes, cushing's disease, addison's disease, insulinoma, etc),Urinary disease (urinary tract infections, urinary crystals/stones, kidney disease, etc),Heart or lung disease (dilated cardiomyopathy, arrhythmia, pulmonary hypertension, recurrent pneumonia, chronic bronchitis, etc)		Yes	No	Commercial dog food	Suburban areas (population >2,500 but less than <500,000)	No	0	0	0	0	0	0	0	0	2	0	0	0	0	0	0	0	0	2
2020-11-23 14:06:16	2020-11-23 14:11:40	100	True	2020-11-23 14:11:40	R_33r3hh3DRC7LX2p	anonymous	I agree	Living	2	8 to <11 years	5 to <8 years	Male castrated (fixed)	36-55 pounds	Overweight	Low energy (<45 minutes of outdoor activity per day)	Cardigan Welsh Corgi	No underlying conditions/Healthy		I don't know	No	Commercial dog food	Suburban areas (population >2,500 but less than <500,000)	No	0	0	0	0	0	0	0	0	0	5	0	0	0	0	0	0	0	5
2020-11-23 12:18:25	2020-11-23 12:21:43	100	True	2020-11-23 12:21:43	R_2RXnoNfesXIREhk	anonymous	I agree	Living	1	15 to <17 years	>10 years	Female spayed (fixed)	10-35 pounds	Thin	Low energy (<45 minutes of outdoor activity per day)	Cardigan Welsh Corgi	Urinary disease (urinary tract infections, urinary crystals/stones, kidney disease, etc),Musculoskeletal disease (arthritis, previously broken bone that didn't heal appropriately, congenital malformation, or any disease that affects mobility),Neurologic disease (seizures, brain tumor, stroke, balance issues (vestibular disease), congenital malformations of the brain/spinal cord, spinal cord or di…		No	No	Commercial dog food,Homemade cooked diet,Raw diet	Suburban areas (population >2,500 but less than <500,000)	No	4	0	0	3	3	0	4	4	3	2	2	4	5	0	4	3	5	46
2020-11-23 11:09:57	2020-11-23 11:13:49	100	True	2020-11-23 11:13:50	R_1JKGGoo39ffWc5r	anonymous	I agree	Living	1	13 to <15 years	>10 years	Male castrated (fixed)	36-55 pounds	Average	Low energy (<45 minutes of outdoor activity per day)	Cardigan Welsh Corgi	Musculoskeletal disease (arthritis, previously broken bone that didn't heal appropriately, congenital malformation, or any disease that affects mobility),Neoplasia (Cancer- malignant or aggressive forms)		No	Yes	Commercial dog food,Homemade cooked diet	Suburban areas (population >2,500 but less than <500,000)	No	5	5	3	5	2	10	10	0	2	0	2	0	5	0	5	3	4	61
2021-01-27 21:54:04	2021-01-27 21:58:23	100	True	2021-01-27 21:58:23	R_zUxNQOy9eILmjXr	anonymous	I agree	Living	2	8 to <11 years	3 to <5 years	Male castrated (fixed)	10-35 pounds	Average	Moderate energy (45- 90 minutes of outdoor activity per day)	Carolina Dog	Heart or lung disease (dilated cardiomyopathy, arrhythmia, pulmonary hypertension, recurrent pneumonia, chronic bronchitis, etc)		I don't know	No	Commercial dog food	Suburban areas (population >2,500 but less than <500,000)	No	0	0	0	0	0	0	0	0	0	0	0	0	0	0	0	0	0	0
2020-12-29 21:35:27	2020-12-29 23:14:58	100	True	2020-12-29 23:14:58	R_27Pai4glE5q71e7	anonymous	I agree	Living	3	8 to <11 years	>10 years	Male castrated (fixed)	56-75 pounds	Thin	Moderate energy (45- 90 minutes of outdoor activity per day)	Carolina Dog	Dermatologic disease (skin allergies, chronic ear/skin infections, etc),Other	He has Pannus in both eyes, and Pemphigus Vulgaris. Is in tmt at CSU Derm for the PV , in remission for 6 wks and is recovering from dexamethasone. During dex tmt, his teeth chattered when he got excited waiting for his food. That stopped when he was weaned off of the steroid. He lost his ability to recognized when he needed to urinate and go outside while taking daily. He was ashamed that he did…	Yes	No	Commercial dog food	Rural areas (population <2,500)	No	0	0	0	0	0	0	0	0	2	0	2	2	0	2	2	0	0	10
2020-11-25 19:55:40	2020-11-25 20:04:24	100	True	2020-11-25 20:04:24	R_1mDffjjYmjWKCgV	anonymous	I agree	Living	1	8 to <11 years	>10 years	Female spayed (fixed)	36-55 pounds	Average	Moderate energy (45- 90 minutes of outdoor activity per day)	Carolina Dog	Musculoskeletal disease (arthritis, previously broken bone that didn't heal appropriately, congenital malformation, or any disease that affects mobility),Dermatologic disease (skin allergies, chronic ear/skin infections, etc)		No	No	Commercial dog food	Suburban areas (population >2,500 but less than <500,000)	No	2	0	0	2	0	4	0	2	0	0	0	2	0	0	0	0	0	12
2020-11-24 14:52:03	2020-11-24 14:58:17	100	True	2020-11-24 14:58:17	R_3ENfv0lHtZf3Klm	anonymous	I agree	Living	2	13 to <15 years	8 to <10 years	Female spayed (fixed)	>75 pounds	Average	Low energy (<45 minutes of outdoor activity per day)	Carolina Dog	Musculoskeletal disease (arthritis, previously broken bone that didn't heal appropriately, congenital malformation, or any disease that affects mobility),Sensory dysfunction (vision or hearing impairment/loss),Other	Lipoma	No	No	Commercial dog food	Suburban areas (population >2,500 but less than <500,000)	No	4	0	0	2	0	10	4	0	0	0	0	2	0	2	0	0	2	26
2020-11-28 15:54:50	2020-11-28 15:59:12	100	True	2020-11-28 15:59:12	R_2OGy1bIP4ocfEPu	anonymous	I agree	Living	2	11 to <13 years	>10 years	Female spayed (fixed)	56-75 pounds	Thin	Moderate energy (45- 90 minutes of outdoor activity per day)	Catahoula Leopard Dog	Dermatologic disease (skin allergies, chronic ear/skin infections, etc),Ongoing behavior issues since puppy or young adult (aggression, separation anxiety, submissive/anxious urination, etc)		No	No	Commercial dog food	Large Urban areas (large metropolitan area with population >1,000,000)	No	0	0	0	5	5	0	0	3	4	2	5	5	2	2	0	0	0	33
2020-11-23 16:44:56	2020-11-23 16:55:52	100	True	2020-11-23 16:55:52	R_1PZQ7pUDbe1uFLd	anonymous	I agree	Living	1	8 to <11 years	>10 years	Male castrated (fixed)	10-35 pounds	Average	Moderate energy (45- 90 minutes of outdoor activity per day)	Cavalier King Charles Spaniel	No underlying conditions/Healthy		No	No	Commercial dog food	Urban area (metropolitan area with population >500,000 but <1,000,000)	No	0	0	0	0	0	0	0	0	0	0	0	0	0	0	0	0	0	0
2020-11-23 11:13:34	2020-11-23 11:24:34	100	True	2020-11-23 11:24:35	R_6EbivZKuG8EOWS5	anonymous	I agree	Living	1	8 to <11 years	8 to <10 years	Male castrated (fixed)	10-35 pounds	Overweight	Low energy (<45 minutes of outdoor activity per day)	Cavalier King Charles Spaniel	Heart or lung disease (dilated cardiomyopathy, arrhythmia, pulmonary hypertension, recurrent pneumonia, chronic bronchitis, etc),Musculoskeletal disease (arthritis, previously broken bone that didn't heal appropriately, congenital malformation, or any disease that affects mobility)		No	No	Commercial dog food	Suburban areas (population >2,500 but less than <500,000)	No	2	0	0	0	0	4	0	0	0	0	0	0	0	0	0	0	0	6
2020-11-23 11:50:23	2020-11-23 11:54:33	100	True	2020-11-23 11:54:33	R_30tR3EUnIxweE16	anonymous	I agree	Living	3	8 to <11 years	>10 years	Male castrated (fixed)	10-35 pounds	Average	Moderate energy (45- 90 minutes of outdoor activity per day)	Cavalier King Charles Spaniel	Heart or lung disease (dilated cardiomyopathy, arrhythmia, pulmonary hypertension, recurrent pneumonia, chronic bronchitis, etc),Ongoing behavior issues since puppy or young adult (aggression, separation anxiety, submissive/anxious urination, etc)		No	No	Commercial dog food	Suburban areas (population >2,500 but less than <500,000)	No	0	0	0	0	0	0	0	0	0	0	2	0	3	0	3	3	0	11
2020-11-23 16:55:20	2020-11-23 16:59:07	100	True	2020-11-23 16:59:08	R_3FVdgsTVaUtSnfx	anonymous	I agree	Living	3	8 to <11 years	8 to <10 years	Male castrated (fixed)	10-35 pounds	Average	Moderate energy (45- 90 minutes of outdoor activity per day)	Cavalier King Charles Spaniel	Other	IVDD	No	No	Raw diet	Suburban areas (population >2,500 but less than <500,000)	No	0	0	0	0	0	0	10	0	0	5	0	0	5	5	5	0	0	30
2020-11-23 14:24:20	2020-11-23 14:29:26	100	True	2020-11-23 14:29:26	R_6J7pQGdv3aT2Ztn	anonymous	I agree	Living	1	13 to <15 years	>10 years	Male castrated (fixed)	10-35 pounds	Average	Moderate energy (45- 90 minutes of outdoor activity per day)	Cavalier King Charles Spaniel	Heart or lung disease (dilated cardiomyopathy, arrhythmia, pulmonary hypertension, recurrent pneumonia, chronic bronchitis, etc),Neurologic disease (seizures, brain tumor, stroke, balance issues (vestibular disease), congenital malformations of the brain/spinal cord, spinal cord or disc disease, sleep disorders),Sensory dysfunction (vision or hearing impairment/loss)		Yes	No	Raw diet	Urban area (metropolitan area with population >500,000 but <1,000,000)	No	0	0	0	0	0	0	0	0	5	5	0	0	0	0	0	0	4	14
2020-11-23 11:24:04	2020-11-23 11:27:22	100	True	2020-11-23 11:27:22	R_0O3Gl9e8ZLy7ZC1	anonymous	I agree	Living	5	13 to <15 years	>10 years	Female spayed (fixed)	10-35 pounds	Average	Moderate energy (45- 90 minutes of outdoor activity per day)	Cavalier King Charles Spaniel	Digestive system issues (dental disease, megaesophagus, gastroesophageal reflux, food sensitivities, inflammatory bowel disease, pica, chronic pancreatitis, chronic diarrhea or vomiting),Urinary disease (urinary tract infections, urinary crystals/stones, kidney disease, etc),Heart or lung disease (dilated cardiomyopathy, arrhythmia, pulmonary hypertension, recurrent pneumonia, chronic bronchitis,…		No	No	Commercial dog food,Homemade cooked diet	Rural areas (population <2,500)	No	0	0	0	0	0	0	8	0	0	0	4	0	2	0	0	2	0	16
2020-11-23 11:15:55	2020-11-23 11:19:09	100	True	2020-11-23 11:19:09	R_1Hnn2zMNCvqnSwj	anonymous	I agree	Living	4	11 to <13 years	>10 years	Female spayed (fixed)	10-35 pounds	Average	Low energy (<45 minutes of outdoor activity per day)	Cavalier King Charles Spaniel	Heart or lung disease (dilated cardiomyopathy, arrhythmia, pulmonary hypertension, recurrent pneumonia, chronic bronchitis, etc),Other	leaky bladder	No	No	Commercial dog food	Suburban areas (population >2,500 but less than <500,000)	No	0	0	0	0	0	0	0	0	0	4	0	0	0	0	2	0	0	6
2020-11-23 16:49:33	2020-11-23 16:54:13	100	True	2020-11-23 16:54:13	R_sdOsQ9x25jDSjiF	anonymous	I agree	Living	3	11 to <13 years	>10 years	Female spayed (fixed)	10-35 pounds	Average	Low energy (<45 minutes of outdoor activity per day)	Cavalier King Charles Spaniel	Digestive system issues (dental disease, megaesophagus, gastroesophageal reflux, food sensitivities, inflammatory bowel disease, pica, chronic pancreatitis, chronic diarrhea or vomiting)		No	No	Raw diet	Suburban areas (population >2,500 but less than <500,000)	No	0	0	0	0	0	0	10	2	2	5	0	0	0	0	0	0	3	22
2020-11-23 20:19:11	2020-11-23 20:26:19	100	True	2020-11-23 20:26:19	R_se7LCHazTbzOZwZ	anonymous	I agree	Living	1	8 to <11 years	8 to <10 years	Female intact (unaltered)	56-75 pounds	Average	Low energy (<45 minutes of outdoor activity per day)	Chesapeake Bay Retriever	No underlying conditions/Healthy		No	No	Commercial dog food	Suburban areas (population >2,500 but less than <500,000)	Yes	0	0	0	0	0	0	0	0	0	2	0	0	0	0	0	0	0	2
2020-11-23 11:48:26	2020-11-23 11:51:41	100	True	2020-11-23 11:51:41	R_1IY61Wc75NoyAhe	anonymous	I agree	Living	2	8 to <11 years	8 to <10 years	Female spayed (fixed)	36-55 pounds	Average	Moderate energy (45- 90 minutes of outdoor activity per day)	Chesapeake Bay Retriever	Musculoskeletal disease (arthritis, previously broken bone that didn't heal appropriately, congenital malformation, or any disease that affects mobility)		No	No	Commercial dog food	Large Urban areas (large metropolitan area with population >1,000,000)	No	0	0	0	0	0	0	0	0	0	2	2	0	0	0	0	0	0	4
2020-11-25 11:51:19	2020-11-25 14:36:10	100	True	2020-11-25 14:36:10	R_RkulQfnFmFM7ryx	anonymous	I agree	Living	1	8 to <11 years	>10 years	Male castrated (fixed)	>75 pounds	Average	Moderate energy (45- 90 minutes of outdoor activity per day)	Chesapeake Bay Retriever	Neurologic disease (seizures, brain tumor, stroke, balance issues (vestibular disease), congenital malformations of the brain/spinal cord, spinal cord or disc disease, sleep disorders)		No	No	Commercial dog food	Large Urban areas (large metropolitan area with population >1,000,000)	No	0	0	0	0	0	0	0	0	2	0	0	0	2	0	2	0	2	8
2020-11-23 12:02:41	2020-11-23 12:15:27	100	True	2020-11-23 12:15:27	R_6A6HWR0OJvZlFdv	anonymous	I agree	Living	1	8 to <11 years	5 to <8 years	Female spayed (fixed)	<10 pounds	Average	Low energy (<45 minutes of outdoor activity per day)	Chihuahua	Sensory dysfunction (vision or hearing impairment/loss),Other	No teeth-all were removed	No	No	Commercial dog food	Suburban areas (population >2,500 but less than <500,000)	No	0	0	0	0	0	0	0	0	0	0	0	0	0	0	0	0	0	0
2020-11-23 14:12:14	2020-11-23 14:18:45	100	True	2020-11-23 14:18:45	R_1ou5ZRZgG8lm2A4	anonymous	I agree	Living	2	8 to <11 years	8 to <10 years	Female spayed (fixed)	<10 pounds	Average	Moderate energy (45- 90 minutes of outdoor activity per day)	Chihuahua	Heart or lung disease (dilated cardiomyopathy, arrhythmia, pulmonary hypertension, recurrent pneumonia, chronic bronchitis, etc),Musculoskeletal disease (arthritis, previously broken bone that didn't heal appropriately, congenital malformation, or any disease that affects mobility)		No	No	Commercial dog food	Suburban areas (population >2,500 but less than <500,000)	No	0	0	0	0	0	0	0	0	0	0	0	0	0	0	0	0	0	0
2020-11-23 16:29:41	2020-11-23 16:33:15	100	True	2020-11-23 16:33:15	R_1CwkT1qF0XquJ3P	anonymous	I agree	Living	2	8 to <11 years	8 to <10 years	Male castrated (fixed)	10-35 pounds	Average	Low energy (<45 minutes of outdoor activity per day)	Chihuahua	Heart or lung disease (dilated cardiomyopathy, arrhythmia, pulmonary hypertension, recurrent pneumonia, chronic bronchitis, etc)		No	No	Commercial dog food	Suburban areas (population >2,500 but less than <500,000)	No	0	0	0	0	0	0	0	0	0	0	0	0	0	0	0	0	0	0
2020-11-30 11:12:07	2020-11-30 11:15:40	100	True	2020-11-30 11:15:41	R_A4ciGPPxYIKWzMR	anonymous	I agree	Living	2	8 to <11 years	5 to <8 years	Female spayed (fixed)	10-35 pounds	Overweight	Moderate energy (45- 90 minutes of outdoor activity per day)	Chihuahua	Other	Thrombocytopenia	No	No	Commercial dog food	Urban area (metropolitan area with population >500,000 but <1,000,000)	No	0	0	0	0	0	0	0	0	0	0	0	0	0	0	0	0	0	0
2020-12-02 20:01:49	2020-12-02 20:04:49	100	True	2020-12-02 20:04:49	R_C1eTYGMVY4stLsl	anonymous	I agree	Living	2	8 to <11 years	8 to <10 years	Male castrated (fixed)	<10 pounds	Average	Low energy (<45 minutes of outdoor activity per day)	Chihuahua	Ongoing behavior issues since puppy or young adult (aggression, separation anxiety, submissive/anxious urination, etc)		No	No	Commercial dog food,Raw diet	Suburban areas (population >2,500 but less than <500,000)	No	0	0	0	0	0	0	0	0	0	0	0	0	0	0	0	0	0	0
2020-12-28 12:01:11	2020-12-28 12:03:25	100	True	2020-12-28 12:03:26	R_2335F464GsemjAw	anonymous	I agree	Living	2	8 to <11 years	8 to <10 years	Male castrated (fixed)	10-35 pounds	Average	Low energy (<45 minutes of outdoor activity per day)	Chihuahua	Digestive system issues (dental disease, megaesophagus, gastroesophageal reflux, food sensitivities, inflammatory bowel disease, pica, chronic pancreatitis, chronic diarrhea or vomiting),Neoplasia (Cancer- malignant or aggressive forms)		No	No	Commercial dog food	Suburban areas (population >2,500 but less than <500,000)	No	0	0	0	0	0	0	0	0	0	0	0	0	0	0	0	0	0	0
2020-12-02 15:46:40	2020-12-02 15:49:09	100	True	2020-12-02 15:49:09	R_z7mXlYePV62QtHj	anonymous	I agree	Living	2	13 to <15 years	>10 years	Female spayed (fixed)	10-35 pounds	Average	Moderate energy (45- 90 minutes of outdoor activity per day)	Chihuahua	Digestive system issues (dental disease, megaesophagus, gastroesophageal reflux, food sensitivities, inflammatory bowel disease, pica, chronic pancreatitis, chronic diarrhea or vomiting),Endocrinopathies (hypothyroidism, diabetes, cushing's disease, addison's disease, insulinoma, etc),Musculoskeletal disease (arthritis, previously broken bone that didn't heal appropriately, congenital malformatio…		No	No	Commercial dog food	Urban area (metropolitan area with population >500,000 but <1,000,000)	No	0	0	0	0	0	0	0	0	0	0	2	0	0	0	0	0	0	2
2020-11-25 08:44:35	2020-11-25 08:48:38	100	True	2020-11-25 08:48:38	R_1QrU1P2Z0SPMwRz	anonymous	I agree	Living	3	8 to <11 years	>10 years	Female spayed (fixed)	10-35 pounds	Average	Moderate energy (45- 90 minutes of outdoor activity per day)	Chihuahua	No underlying conditions/Healthy		No	No	Commercial dog food	Urban area (metropolitan area with population >500,000 but <1,000,000)	No	0	0	0	0	0	0	0	0	0	0	3	0	0	0	0	0	0	3
2020-11-28 11:57:47	2020-11-28 12:01:12	100	True	2020-11-28 12:01:13	R_6J7cWMfzbQ5lawx	anonymous	I agree	Living	3	8 to <11 years	5 to <8 years	Female spayed (fixed)	10-35 pounds	Overweight	Moderate energy (45- 90 minutes of outdoor activity per day)	Chihuahua	Digestive system issues (dental disease, megaesophagus, gastroesophageal reflux, food sensitivities, inflammatory bowel disease, pica, chronic pancreatitis, chronic diarrhea or vomiting),Neurologic disease (seizures, brain tumor, stroke, balance issues (vestibular disease), congenital malformations of the brain/spinal cord, spinal cord or disc disease, sleep disorders)		I don't know	No	Commercial dog food	Urban area (metropolitan area with population >500,000 but <1,000,000)	No	0	0	0	0	0	0	0	0	0	0	0	0	3	0	0	0	0	3
2020-11-23 11:13:29	2020-11-23 11:16:50	100	True	2020-11-23 11:16:50	R_0OJFCZo56PE7OQF	anonymous	I agree	Living	2	11 to <13 years	8 to <10 years	Female spayed (fixed)	10-35 pounds	Average	Low energy (<45 minutes of outdoor activity per day)	Chihuahua	Heart or lung disease (dilated cardiomyopathy, arrhythmia, pulmonary hypertension, recurrent pneumonia, chronic bronchitis, etc)		No	No	Commercial dog food	Suburban areas (population >2,500 but less than <500,000)	No	0	0	0	0	0	0	0	0	0	0	0	0	3	0	0	0	0	3
2020-11-23 11:10:05	2020-11-23 11:13:58	100	True	2020-11-23 11:13:58	R_2TB0Ag5ry4Fzd7M	anonymous	I agree	Living	1	8 to <11 years	3 to <5 years	Male castrated (fixed)	<10 pounds	Average	Moderate energy (45- 90 minutes of outdoor activity per day)	Chihuahua	Heart or lung disease (dilated cardiomyopathy, arrhythmia, pulmonary hypertension, recurrent pneumonia, chronic bronchitis, etc)		I don't know	No	Commercial dog food	Suburban areas (population >2,500 but less than <500,000)	No	0	0	0	0	0	0	0	0	0	0	2	0	0	0	2	0	0	4
2020-11-23 11:27:46	2020-11-23 11:32:20	100	True	2020-11-23 11:32:20	R_1P7sQQdK4NcUdld	anonymous	I agree	Living	4	15 to <17 years	>10 years	Female intact (unaltered)	10-35 pounds	Thin	Moderate energy (45- 90 minutes of outdoor activity per day)	Chihuahua	No underlying conditions/Healthy		No	No	Commercial dog food,Raw diet	Suburban areas (population >2,500 but less than <500,000)	No	2	0	0	0	0	0	0	0	0	0	0	0	3	0	0	0	0	5
2020-11-23 11:28:48	2020-11-23 11:35:46	100	True	2020-11-23 11:35:47	R_1hLRtmVB5iLvj4N	anonymous	I agree	Living	2	13 to <15 years	>10 years	Female spayed (fixed)	<10 pounds	Average	Low energy (<45 minutes of outdoor activity per day)	Chihuahua	Musculoskeletal disease (arthritis, previously broken bone that didn't heal appropriately, congenital malformation, or any disease that affects mobility)		No	No	Commercial dog food	Rural areas (population <2,500)	No	0	0	0	0	0	0	0	0	0	0	5	0	0	0	0	0	0	5
2020-11-23 21:51:45	2020-11-23 22:00:35	100	True	2020-11-23 22:00:35	R_3iOtKLADWdayLcL	anonymous	I agree	Living	2	8 to <11 years	3 to <5 years	Male castrated (fixed)	<10 pounds	Average	Moderate energy (45- 90 minutes of outdoor activity per day)	Chihuahua	Digestive system issues (dental disease, megaesophagus, gastroesophageal reflux, food sensitivities, inflammatory bowel disease, pica, chronic pancreatitis, chronic diarrhea or vomiting),No underlying conditions/Healthy		No	No	Commercial dog food	Rural areas (population <2,500)	No	0	0	0	0	0	0	0	0	0	0	2	2	0	0	0	0	2	6
2020-12-04 19:20:00	2020-12-04 19:25:44	100	True	2020-12-04 19:25:44	R_1punsSgKHsPpWaT	anonymous	I agree	Living	2	13 to <15 years	>10 years	Female spayed (fixed)	<10 pounds	Thin	Low energy (<45 minutes of outdoor activity per day)	Chihuahua	Digestive system issues (dental disease, megaesophagus, gastroesophageal reflux, food sensitivities, inflammatory bowel disease, pica, chronic pancreatitis, chronic diarrhea or vomiting),Endocrinopathies (hypothyroidism, diabetes, cushing's disease, addison's disease, insulinoma, etc),Heart or lung disease (dilated cardiomyopathy, arrhythmia, pulmonary hypertension, recurrent pneumonia, chronic b…		No	No	Commercial dog food	Suburban areas (population >2,500 but less than <500,000)	No	2	0	0	0	0	0	0	0	0	0	3	0	2	0	0	0	0	7
2020-11-23 13:29:11	2020-11-23 13:32:32	100	True	2020-11-23 13:32:32	R_1q1wAZZBBd2e5cF	anonymous	I agree	Living	2	11 to <13 years	1 to <3 years	Male castrated (fixed)	10-35 pounds	Average	Moderate energy (45- 90 minutes of outdoor activity per day)	Chihuahua	Heart or lung disease (dilated cardiomyopathy, arrhythmia, pulmonary hypertension, recurrent pneumonia, chronic bronchitis, etc)		No	No	Commercial dog food	Suburban areas (population >2,500 but less than <500,000)	No	0	0	0	0	0	0	0	0	0	0	0	5	2	0	0	0	0	7
2020-11-23 11:42:57	2020-11-23 11:48:43	100	True	2020-11-23 11:48:43	R_1ouqFNyAtD2Zbri	anonymous	I agree	Living	1	11 to <13 years	8 to <10 years	Female spayed (fixed)	10-35 pounds	Average	Low energy (<45 minutes of outdoor activity per day)	Chihuahua	Other	Teeth Removal	No	No	Commercial dog food	Suburban areas (population >2,500 but less than <500,000)	No	0	0	0	0	0	0	10	0	0	0	0	0	0	0	0	0	0	10
2020-11-28 11:52:29	2020-11-28 11:57:39	100	True	2020-11-28 11:57:39	R_12r86WCln8rNfuO	anonymous	I agree	Living	3	15 to <17 years	>10 years	Female spayed (fixed)	10-35 pounds	Average	High energy (>90 minutes of outdoor activity per day)	Chihuahua	Heart or lung disease (dilated cardiomyopathy, arrhythmia, pulmonary hypertension, recurrent pneumonia, chronic bronchitis, etc)		No	No	Commercial dog food	Urban area (metropolitan area with population >500,000 but <1,000,000)	No	0	0	0	0	0	0	0	0	0	3	0	0	5	0	0	3	0	11
2020-11-23 11:19:40	2020-11-23 11:28:18	100	True	2020-11-23 11:28:18	R_2Bh2dHYpjsUd3W5	anonymous	I agree	Living	1	11 to <13 years	>10 years	Male castrated (fixed)	<10 pounds	Average	Low energy (<45 minutes of outdoor activity per day)	Chihuahua	Neurologic disease (seizures, brain tumor, stroke, balance issues (vestibular disease), congenital malformations of the brain/spinal cord, spinal cord or disc disease, sleep disorders)		Yes	No	Commercial dog food	Suburban areas (population >2,500 but less than <500,000)	No	0	0	0	0	0	0	10	0	0	0	0	0	0	0	0	2	0	12
2020-11-23 18:15:54	2020-11-23 18:23:47	100	True	2020-11-23 18:23:48	R_241MSmqv0OVQY5z	anonymous	I agree	Living	2	11 to <13 years	>10 years	Male castrated (fixed)	10-35 pounds	Average	Low energy (<45 minutes of outdoor activity per day)	Chihuahua	Neurologic disease (seizures, brain tumor, stroke, balance issues (vestibular disease), congenital malformations of the brain/spinal cord, spinal cord or disc disease, sleep disorders),Ongoing behavior issues since puppy or young adult (aggression, separation anxiety, submissive/anxious urination, etc)		No	No	Commercial dog food,Homemade cooked diet	Suburban areas (population >2,500 but less than <500,000)	No	0	0	0	0	0	0	4	0	2	2	2	2	0	0	0	0	0	12
2020-11-23 14:56:56	2020-11-23 15:04:07	100	True	2020-11-23 15:04:07	R_pcmVnaSNbhcSyfn	anonymous	I agree	Living	1	15 to <17 years	>10 years	Female spayed (fixed)	<10 pounds	Average	Moderate energy (45- 90 minutes of outdoor activity per day)	Chihuahua	Heart or lung disease (dilated cardiomyopathy, arrhythmia, pulmonary hypertension, recurrent pneumonia, chronic bronchitis, etc),Neurologic disease (seizures, brain tumor, stroke, balance issues (vestibular disease), congenital malformations of the brain/spinal cord, spinal cord or disc disease, sleep disorders),Sensory dysfunction (vision or hearing impairment/loss),Other	She has Congestive Heart Failure and Grand Mal seizures she is a Chorkie, 1/2 yorkie	No	No	Commercial dog food	Suburban areas (population >2,500 but less than <500,000)	No	0	0	0	0	0	4	10	0	0	2	0	0	2	0	2	0	0	20
2020-11-23 11:21:26	2020-11-23 11:26:48	100	True	2020-11-23 11:26:48	R_2uX1ItsnGYWdpBB	anonymous	I agree	Living	2	11 to <13 years	>10 years	Male castrated (fixed)	<10 pounds	Average	Low energy (<45 minutes of outdoor activity per day)	Chihuahua	Digestive system issues (dental disease, megaesophagus, gastroesophageal reflux, food sensitivities, inflammatory bowel disease, pica, chronic pancreatitis, chronic diarrhea or vomiting),Sensory dysfunction (vision or hearing impairment/loss)		I don't know	No	Commercial dog food	Suburban areas (population >2,500 but less than <500,000)	No	0	0	0	0	0	0	10	0	0	0	2	0	4	0	0	0	5	21
2020-11-23 11:12:13	2020-11-23 11:17:23	100	True	2020-11-23 11:17:24	R_3nIbbOeuAuJyasK	anonymous	I agree	Living	1	8 to <11 years	3 to <5 years	Male castrated (fixed)	<10 pounds	Overweight	Low energy (<45 minutes of outdoor activity per day)	Chihuahua	Digestive system issues (dental disease, megaesophagus, gastroesophageal reflux, food sensitivities, inflammatory bowel disease, pica, chronic pancreatitis, chronic diarrhea or vomiting),Urinary disease (urinary tract infections, urinary crystals/stones, kidney disease, etc),Dermatologic disease (skin allergies, chronic ear/skin infections, etc),Ongoing behavior issues since puppy or young adult …		I don't know	No	Commercial dog food	Suburban areas (population >2,500 but less than <500,000)	No	0	0	0	0	0	0	10	0	0	0	5	5	4	0	0	2	2	28
2020-11-27 12:30:42	2020-11-27 12:33:58	100	True	2020-11-27 12:33:59	R_1pW4LWvhg2SQ64z	anonymous	I agree	Living	2	13 to <15 years	>10 years	Male castrated (fixed)	10-35 pounds	Average	Low energy (<45 minutes of outdoor activity per day)	Chihuahua	Digestive system issues (dental disease, megaesophagus, gastroesophageal reflux, food sensitivities, inflammatory bowel disease, pica, chronic pancreatitis, chronic diarrhea or vomiting),Endocrinopathies (hypothyroidism, diabetes, cushing's disease, addison's disease, insulinoma, etc),Musculoskeletal disease (arthritis, previously broken bone that didn't heal appropriately, congenital malformatio…		I don't know	No	Commercial dog food	Large Urban areas (large metropolitan area with population >1,000,000)	No	2	0	0	5	3	4	0	2	2	4	0	0	2	0	0	0	4	28
2020-11-23 13:08:02	2020-11-23 13:11:48	100	True	2020-11-23 13:11:49	R_3oC1Zb03j5cI2JM	anonymous	I agree	Living	2	15 to <17 years	>10 years	Female spayed (fixed)	<10 pounds	Average	Low energy (<45 minutes of outdoor activity per day)	Chihuahua	Digestive system issues (dental disease, megaesophagus, gastroesophageal reflux, food sensitivities, inflammatory bowel disease, pica, chronic pancreatitis, chronic diarrhea or vomiting),Musculoskeletal disease (arthritis, previously broken bone that didn't heal appropriately, congenital malformation, or any disease that affects mobility),Sensory dysfunction (vision or hearing impairment/loss)		No	No	Commercial dog food	Suburban areas (population >2,500 but less than <500,000)	No	4	0	0	4	0	10	0	0	0	5	0	0	3	0	2	3	3	34
2020-11-30 19:22:24	2020-11-30 19:28:38	100	True	2020-11-30 19:28:38	R_2X69YVPIKJM1Go4	anonymous	I agree	Living	3	8 to <11 years	5 to <8 years	Male castrated (fixed)	10-35 pounds	Average	Low energy (<45 minutes of outdoor activity per day)	Chihuahua	Dermatologic disease (skin allergies, chronic ear/skin infections, etc)		No	No	Commercial dog food	Suburban areas (population >2,500 but less than <500,000)	No	0	0	0	2	2	0	10	0	0	2	2	4	5	0	2	3	3	35
2020-11-23 11:09:15	2020-11-23 11:15:12	100	True	2020-11-23 11:15:12	R_2Qh7TgbZ64o1Cv4	anonymous	I agree	Living	3	13 to <15 years	8 to <10 years	Male castrated (fixed)	<10 pounds	Average	Low energy (<45 minutes of outdoor activity per day)	Chihuahua	Heart or lung disease (dilated cardiomyopathy, arrhythmia, pulmonary hypertension, recurrent pneumonia, chronic bronchitis, etc),Musculoskeletal disease (arthritis, previously broken bone that didn't heal appropriately, congenital malformation, or any disease that affects mobility),Sensory dysfunction (vision or hearing impairment/loss),Dermatologic disease (skin allergies, chronic ear/skin infec…	Cataracts that need daily eye drops	No	No	Homemade cooked diet,Raw diet	Suburban areas (population >2,500 but less than <500,000)	No	2	0	0	2	0	0	10	5	3	5	4	4	0	0	0	0	0	35
2020-11-23 11:19:25	2020-11-23 11:22:15	100	True	2020-11-23 11:22:16	R_AAqhFn8gKEBafvP	anonymous	I agree	Living	1	13 to <15 years	>10 years	Female spayed (fixed)	<10 pounds	Overweight	Low energy (<45 minutes of outdoor activity per day)	Chihuahua	Urinary disease (urinary tract infections, urinary crystals/stones, kidney disease, etc),Heart or lung disease (dilated cardiomyopathy, arrhythmia, pulmonary hypertension, recurrent pneumonia, chronic bronchitis, etc)		No	No	Commercial dog food	Suburban areas (population >2,500 but less than <500,000)	No	0	0	0	0	0	0	10	0	0	5	0	0	5	0	5	5	5	35
2020-11-30 16:38:58	2020-11-30 16:41:59	100	True	2020-11-30 16:42:00	R_Xhrrtrb3BZHyrOF	anonymous	I agree	Living	1	15 to <17 years	>10 years	Female spayed (fixed)	<10 pounds	Overweight	Low energy (<45 minutes of outdoor activity per day)	Chihuahua	Digestive system issues (dental disease, megaesophagus, gastroesophageal reflux, food sensitivities, inflammatory bowel disease, pica, chronic pancreatitis, chronic diarrhea or vomiting),Urinary disease (urinary tract infections, urinary crystals/stones, kidney disease, etc),Musculoskeletal disease (arthritis, previously broken bone that didn't heal appropriately, congenital malformation, or any …		No	I'm not sure	Commercial dog food	Suburban areas (population >2,500 but less than <500,000)	No	2	2	2	2	0	10	10	2	0	0	4	2	0	0	0	0	2	38
2020-11-23 11:32:29	2020-11-23 11:36:36	100	True	2020-11-23 11:36:36	R_2cqF8jcWu8763IK	anonymous	I agree	Living	4	13 to <15 years	8 to <10 years	Female spayed (fixed)	10-35 pounds	Overweight	Low energy (<45 minutes of outdoor activity per day)	Chihuahua	No underlying conditions/Healthy		No	No	Commercial dog food,Raw diet	Suburban areas (population >2,500 but less than <500,000)	No	4	4	0	4	4	0	0	4	0	2	0	0	5	5	3	3	5	43
2020-11-23 12:29:16	2020-11-23 12:33:12	100	True	2020-11-23 12:33:13	R_1pRnwpFsCnx37TV	anonymous	I agree	Living	2	13 to <15 years	>10 years	Female spayed (fixed)	10-35 pounds	Average	Moderate energy (45- 90 minutes of outdoor activity per day)	Chihuahua	Musculoskeletal disease (arthritis, previously broken bone that didn't heal appropriately, congenital malformation, or any disease that affects mobility),Sensory dysfunction (vision or hearing impairment/loss),Ongoing behavior issues since puppy or young adult (aggression, separation anxiety, submissive/anxious urination, etc)		I don't know	No	Commercial dog food,Homemade cooked diet	Suburban areas (population >2,500 but less than <500,000)	No	0	4	4	2	2	6	8	4	3	4	5	5	0	0	0	0	0	47
2020-11-23 11:30:02	2020-11-23 11:33:46	100	True	2020-11-23 11:33:47	R_1rOHeNk8LrTf1bN	anonymous	I agree	Living	2	11 to <13 years	5 to <8 years	Female spayed (fixed)	<10 pounds	Thin	Low energy (<45 minutes of outdoor activity per day)	Chihuahua	Heart or lung disease (dilated cardiomyopathy, arrhythmia, pulmonary hypertension, recurrent pneumonia, chronic bronchitis, etc)		I don't know	No	Commercial dog food	Urban area (metropolitan area with population >500,000 but <1,000,000)	No	5	0	0	5	0	0	10	3	4	5	0	0	5	0	4	5	4	50
2020-11-23 12:19:58	2020-11-23 12:29:06	100	True	2020-11-23 12:29:06	R_6zfFhiqKvHDMyiZ	anonymous	I agree	Living	2	13 to <15 years	>10 years	Male castrated (fixed)	10-35 pounds	Overweight	Low energy (<45 minutes of outdoor activity per day)	Chihuahua	Heart or lung disease (dilated cardiomyopathy, arrhythmia, pulmonary hypertension, recurrent pneumonia, chronic bronchitis, etc),Sensory dysfunction (vision or hearing impairment/loss)		I don't know	No	Commercial dog food,Homemade cooked diet	Suburban areas (population >2,500 but less than <500,000)	No	5	4	5	5	4	4	10	4	5	5	0	0	2	0	0	0	2	55
2020-11-23 15:43:19	2020-11-23 18:07:42	100	True	2020-11-23 18:07:42	R_R8F9vu9VTzbCPhD	email	I agree	Living	5	13 to <15 years	>10 years	Female spayed (fixed)	10-35 pounds	Average	Low energy (<45 minutes of outdoor activity per day)	Chihuahua	Urinary disease (urinary tract infections, urinary crystals/stones, kidney disease, etc),Sensory dysfunction (vision or hearing impairment/loss)		Yes	No	Raw diet	Suburban areas (population >2,500 but less than <500,000)	No	5	3	5	5	4	4	10	5	5	5	5	4	4	0	4	4	4	76
2020-11-23 11:22:34	2020-11-23 11:24:48	93	False	2020-11-30 11:24:54	R_2bW2RgYAlshDZK3	anonymous	I agree	Living	3	15 to <17 years	>10 years	Female spayed (fixed)	<10 pounds	Average	Low energy (<45 minutes of outdoor activity per day)	Chihuahua	Digestive system issues (dental disease, megaesophagus, gastroesophageal reflux, food sensitivities, inflammatory bowel disease, pica, chronic pancreatitis, chronic diarrhea or vomiting),Other	Collapsed trachea	No	No	Commercial dog food	Suburban areas (population >2,500 but less than <500,000)	No
2020-11-23 17:51:38	2020-11-23 17:57:40	100	True	2020-11-23 17:57:40	R_1M5QJRlmrmjPnHr	anonymous	I agree	Living	2	15 to <17 years	>10 years	Male castrated (fixed)	10-35 pounds	Average	Low energy (<45 minutes of outdoor activity per day)	Chinese Crested	Heart or lung disease (dilated cardiomyopathy, arrhythmia, pulmonary hypertension, recurrent pneumonia, chronic bronchitis, etc)		No	No	Commercial dog food	Suburban areas (population >2,500 but less than <500,000)	No	2	2	0	2	2	10	10	0	0	2	0	0	2	2	2	2	0	38
2020-11-30 23:03:45	2020-12-02 22:59:53	100	True	2020-12-02 22:59:53	R_2Se0315yEC90c6O	anonymous	I agree	Living	6	11 to <13 years	>10 years	Male castrated (fixed)	10-35 pounds	Average	Low energy (<45 minutes of outdoor activity per day)	Chinese Crested	Digestive system issues (dental disease, megaesophagus, gastroesophageal reflux, food sensitivities, inflammatory bowel disease, pica, chronic pancreatitis, chronic diarrhea or vomiting),Musculoskeletal disease (arthritis, previously broken bone that didn't heal appropriately, congenital malformation, or any disease that affects mobility),Sensory dysfunction (vision or hearing impairment/loss),On…		No	No	Commercial dog food	Suburban areas (population >2,500 but less than <500,000)	No	0	0	0	0	0	0	0	0	0	0	0	2	5	0	0	5	0	12
2020-11-23 12:51:51	2020-11-23 12:55:41	100	True	2020-11-23 12:55:41	R_ABtZvOAbgU2rbix	anonymous	I agree	Living	3	13 to <15 years	>10 years	Male castrated (fixed)	56-75 pounds	Average	Low energy (<45 minutes of outdoor activity per day)	Chow Chow	Digestive system issues (dental disease, megaesophagus, gastroesophageal reflux, food sensitivities, inflammatory bowel disease, pica, chronic pancreatitis, chronic diarrhea or vomiting),Musculoskeletal disease (arthritis, previously broken bone that didn't heal appropriately, congenital malformation, or any disease that affects mobility)		No	No	Commercial dog food	Suburban areas (population >2,500 but less than <500,000)	No	0	3	2	0	0	4	4	5	0	0	3	4	0	0	0	0	0	25
2020-11-23 12:12:03	2020-11-23 12:14:35	100	True	2020-11-23 12:14:35	R_5pUDDYCqeeQBGZH	anonymous	I agree	Living	4	11 to <13 years	>10 years	Male castrated (fixed)	56-75 pounds	Average	Moderate energy (45- 90 minutes of outdoor activity per day)	Chow Chow	Musculoskeletal disease (arthritis, previously broken bone that didn't heal appropriately, congenital malformation, or any disease that affects mobility)		No	No	Commercial dog food	Urban area (metropolitan area with population >500,000 but <1,000,000)	No	0	0	0	0	0	4	0	0	0	0	0	0	0	0	0	0	0	4
2020-11-25 19:47:59	2020-11-25 19:53:04	100	True	2020-11-25 19:53:05	R_VItUZeRFQe4rn3P	anonymous	I agree	Living	2	11 to <13 years	>10 years	Male castrated (fixed)	56-75 pounds	Average	Low energy (<45 minutes of outdoor activity per day)	Chow Chow	Musculoskeletal disease (arthritis, previously broken bone that didn't heal appropriately, congenital malformation, or any disease that affects mobility),Neurologic disease (seizures, brain tumor, stroke, balance issues (vestibular disease), congenital malformations of the brain/spinal cord, spinal cord or disc disease, sleep disorders),Neoplasia (Cancer- malignant or aggressive forms)		No	No	Commercial dog food	Suburban areas (population >2,500 but less than <500,000)	No	0	2	2	0	0	8	8	0	0	0	2	0	0	0	0	0	0	22
2020-11-29 15:00:01	2020-11-29 15:05:25	100	True	2020-11-29 15:05:25	R_1fd3hDeHaBtWVoD	anonymous	I agree	Living	4	11 to <13 years	>10 years	Female spayed (fixed)	36-55 pounds	Average	Moderate energy (45- 90 minutes of outdoor activity per day)	Chow Chow	Urinary disease (urinary tract infections, urinary crystals/stones, kidney disease, etc)		No	No	Commercial dog food	Suburban areas (population >2,500 but less than <500,000)	Yes	2	0	2	4	3	10	10	2	0	3	2	0	2	0	0	0	0	40
2020-11-29 16:08:52	2020-11-29 16:14:09	100	True	2020-11-29 16:14:10	R_D7dndtGSSIczxlL	anonymous	I agree	Living	3	8 to <11 years	8 to <10 years	Male castrated (fixed)	>75 pounds	Average	Moderate energy (45- 90 minutes of outdoor activity per day)	Clumber Spaniel	Dermatologic disease (skin allergies, chronic ear/skin infections, etc)		No	No	Commercial dog food	Suburban areas (population >2,500 but less than <500,000)	No	0	0	0	0	0	0	0	0	0	0	0	0	0	0	0	0	0	0
2020-11-23 13:04:04	2020-11-23 13:11:14	100	True	2020-11-23 13:11:15	R_VKlAdpzyJ8kEgZH	anonymous	I agree	Living	2	8 to <11 years	>10 years	Male intact (unaltered)	10-35 pounds	Average	Moderate energy (45- 90 minutes of outdoor activity per day)	Cocker Spaniel	Heart or lung disease (dilated cardiomyopathy, arrhythmia, pulmonary hypertension, recurrent pneumonia, chronic bronchitis, etc)		No	No	Commercial dog food,Homemade cooked diet	Suburban areas (population >2,500 but less than <500,000)	No	0	0	0	0	0	0	0	0	0	0	0	0	0	0	0	0	0	0
2020-11-29 13:18:30	2020-11-29 13:23:17	100	True	2020-11-29 13:23:17	R_1Q3XHlIOrNXL34S	anonymous	I agree	Living	2	8 to <11 years	8 to <10 years	Female spayed (fixed)	10-35 pounds	Average	Moderate energy (45- 90 minutes of outdoor activity per day)	Cocker Spaniel	Digestive system issues (dental disease, megaesophagus, gastroesophageal reflux, food sensitivities, inflammatory bowel disease, pica, chronic pancreatitis, chronic diarrhea or vomiting),Dermatologic disease (skin allergies, chronic ear/skin infections, etc),Neoplasia (Cancer- malignant or aggressive forms)		No	No	Homemade cooked diet	Suburban areas (population >2,500 but less than <500,000)	No	0	0	0	0	0	0	0	0	0	0	0	0	0	0	0	0	0	0
2020-11-24 08:10:27	2020-11-24 08:12:29	100	True	2020-11-24 08:12:30	R_1Q3XONASF6GxBOR	anonymous	I agree	Living	1	8 to <11 years	5 to <8 years	Female spayed (fixed)	36-55 pounds	Average	Moderate energy (45- 90 minutes of outdoor activity per day)	Cocker Spaniel	Musculoskeletal disease (arthritis, previously broken bone that didn't heal appropriately, congenital malformation, or any disease that affects mobility)		No	No	Commercial dog food	Urban area (metropolitan area with population >500,000 but <1,000,000)	No	0	0	0	0	0	0	0	0	0	0	0	2	0	0	0	0	0	2
2020-11-23 11:41:32	2020-11-23 11:49:05	100	True	2020-11-23 11:49:06	R_6P5BAp1V1daIt6F	anonymous	I agree	Living	1	8 to <11 years	>10 years	Male intact (unaltered)	10-35 pounds	Average	Moderate energy (45- 90 minutes of outdoor activity per day)	Cocker Spaniel	Dermatologic disease (skin allergies, chronic ear/skin infections, etc)		No	No	Commercial dog food	Rural areas (population <2,500)	No	0	0	0	0	0	0	0	3	0	0	0	0	0	0	0	0	0	3
2020-11-23 12:06:20	2020-11-23 12:09:30	100	True	2020-11-23 12:09:30	R_1LpTRi0bM57OsO4	anonymous	I agree	Living	2	8 to <11 years	>10 years	Male castrated (fixed)	10-35 pounds	Average	Low energy (<45 minutes of outdoor activity per day)	Cocker Spaniel	No underlying conditions/Healthy		No	No	Commercial dog food	Suburban areas (population >2,500 but less than <500,000)	No	0	0	0	2	0	4	0	0	0	0	0	0	0	0	0	0	2	8
2020-11-24 13:03:20	2020-11-24 13:10:26	100	True	2020-11-24 13:10:26	R_1qeTcuaa4LM7kh2	anonymous	I agree	Living	2	8 to <11 years	>10 years	Female spayed (fixed)	10-35 pounds	Average	Low energy (<45 minutes of outdoor activity per day)	Cocker Spaniel	Digestive system issues (dental disease, megaesophagus, gastroesophageal reflux, food sensitivities, inflammatory bowel disease, pica, chronic pancreatitis, chronic diarrhea or vomiting),Musculoskeletal disease (arthritis, previously broken bone that didn't heal appropriately, congenital malformation, or any disease that affects mobility)		No	No	Commercial dog food	Rural areas (population <2,500)	No	0	0	0	0	2	0	0	0	0	5	5	4	0	0	0	0	0	16
2020-11-25 16:32:16	2020-11-27 08:37:34	100	True	2020-11-27 08:37:34	R_1C1uHGvN3psW67f	anonymous	I agree	Living	5	8 to <11 years	<6 months	Male castrated (fixed)	10-35 pounds	Overweight	Low energy (<45 minutes of outdoor activity per day)	Cocker Spaniel	Other	Has no eyes	I don't know	No	Commercial dog food	Suburban areas (population >2,500 but less than <500,000)	No	0	0	0	5	0	0	0	0	0	0	0	0	5	0	0	5	5	20
2020-11-23 12:54:23	2020-11-23 13:02:20	100	True	2020-11-23 13:02:21	R_3GxqD1N9SABDUjt	anonymous	I agree	Living	2	8 to <11 years	8 to <10 years	Male intact (unaltered)	10-35 pounds	Average	Moderate energy (45- 90 minutes of outdoor activity per day)	Cocker Spaniel	Heart or lung disease (dilated cardiomyopathy, arrhythmia, pulmonary hypertension, recurrent pneumonia, chronic bronchitis, etc),Neurologic disease (seizures, brain tumor, stroke, balance issues (vestibular disease), congenital malformations of the brain/spinal cord, spinal cord or disc disease, sleep disorders)		No	No	Commercial dog food,Homemade cooked diet	Suburban areas (population >2,500 but less than <500,000)	No	0	0	0	0	0	10	10	0	0	0	5	2	0	0	0	0	0	27
2020-11-30 19:37:48	2020-11-30 19:43:39	100	True	2020-11-30 19:43:39	R_2rGEkzsMFasNYez	anonymous	I agree	Living	2	8 to <11 years	8 to <10 years	Male castrated (fixed)	10-35 pounds	Thin	Low energy (<45 minutes of outdoor activity per day)	Cocker Spaniel	Digestive system issues (dental disease, megaesophagus, gastroesophageal reflux, food sensitivities, inflammatory bowel disease, pica, chronic pancreatitis, chronic diarrhea or vomiting),Neoplasia (Cancer- malignant or aggressive forms)		No	No	Homemade cooked diet	Suburban areas (population >2,500 but less than <500,000)	No	5	0	4	0	4	10	0	0	5	5	0	0	4	0	0	4	0	41
2020-11-23 11:34:41	2020-11-23 11:50:34	100	True	2020-11-23 11:50:34	R_2nr5xT9KXkqbjDH	anonymous	I agree	Living	1	13 to <15 years	3 to <5 years	Male castrated (fixed)	10-35 pounds	Average	Low energy (<45 minutes of outdoor activity per day)	Cocker Spaniel	Digestive system issues (dental disease, megaesophagus, gastroesophageal reflux, food sensitivities, inflammatory bowel disease, pica, chronic pancreatitis, chronic diarrhea or vomiting),Musculoskeletal disease (arthritis, previously broken bone that didn't heal appropriately, congenital malformation, or any disease that affects mobility),Neurologic disease (seizures, brain tumor, stroke, balance…		I don't know	Yes	Commercial dog food	Large Urban areas (large metropolitan area with population >1,000,000)	No	5	0	0	5	4	8	0	0	0	3	0	0	3	2	3	2	5	40
2020-11-23 12:00:49	2020-11-23 12:06:09	100	True	2020-11-23 12:06:09	R_31NOzzH0ZMxK5F2	anonymous	I agree	Living	2	13 to <15 years	>10 years	Female spayed (fixed)	10-35 pounds	Average	Low energy (<45 minutes of outdoor activity per day)	Cocker Spaniel	Musculoskeletal disease (arthritis, previously broken bone that didn't heal appropriately, congenital malformation, or any disease that affects mobility),Sensory dysfunction (vision or hearing impairment/loss)		No	No	Commercial dog food	Suburban areas (population >2,500 but less than <500,000)	No	0	0	0	0	0	0	0	0	5	5	0	0	0	0	0	0	4	14
2020-11-23 17:15:29	2020-11-23 17:21:09	100	True	2020-11-23 17:21:09	R_1joJDSHj6pkXIIj	anonymous	I agree	Living	5	13 to <15 years	>10 years	Female spayed (fixed)	10-35 pounds	Average	Moderate energy (45- 90 minutes of outdoor activity per day)	Cocker Spaniel	Urinary disease (urinary tract infections, urinary crystals/stones, kidney disease, etc),Heart or lung disease (dilated cardiomyopathy, arrhythmia, pulmonary hypertension, recurrent pneumonia, chronic bronchitis, etc),Sensory dysfunction (vision or hearing impairment/loss)		No	No	Commercial dog food	Urban area (metropolitan area with population >500,000 but <1,000,000)	No	2	0	2	5	2	10	10	2	2	2	0	0	5	5	5	5	0	57
2020-11-29 10:00:28	2020-11-29 10:03:55	100	True	2020-11-29 10:03:56	R_2ZDDnGnPtcEYBEv	anonymous	I agree	Living	1	11 to <13 years	>10 years	Female spayed (fixed)	36-55 pounds	Average	Low energy (<45 minutes of outdoor activity per day)	Cocker Spaniel	Endocrinopathies (hypothyroidism, diabetes, cushing's disease, addison's disease, insulinoma, etc),Musculoskeletal disease (arthritis, previously broken bone that didn't heal appropriately, congenital malformation, or any disease that affects mobility),Dermatologic disease (skin allergies, chronic ear/skin infections, etc),Neoplasia (Cancer- malignant or aggressive forms)		No	No	Commercial dog food	Suburban areas (population >2,500 but less than <500,000)	No	0	0	0	0	0	0	0	0	0	0	0	0	0	0	0	0	0	0
2020-11-24 08:52:07	2020-11-24 08:56:06	100	True	2020-11-24 08:56:07	R_2cCaZFl849rp3WB	anonymous	I agree	Living	1	11 to <13 years	5 to <8 years	Male castrated (fixed)	10-35 pounds	Average	Low energy (<45 minutes of outdoor activity per day)	Cocker Spaniel	No underlying conditions/Healthy		No	No	Commercial dog food	Suburban areas (population >2,500 but less than <500,000)	No	0	0	0	0	0	4	0	0	0	0	0	2	2	0	0	0	0	8
2020-11-23 13:27:43	2020-11-23 13:36:28	100	True	2020-11-23 13:36:28	R_1I5VOFaM9wjMqV0	anonymous	I agree	Living	2	11 to <13 years	>10 years	Male castrated (fixed)	36-55 pounds	Average	Low energy (<45 minutes of outdoor activity per day)	Cocker Spaniel	Digestive system issues (dental disease, megaesophagus, gastroesophageal reflux, food sensitivities, inflammatory bowel disease, pica, chronic pancreatitis, chronic diarrhea or vomiting),Sensory dysfunction (vision or hearing impairment/loss)		No	No	Commercial dog food	Suburban areas (population >2,500 but less than <500,000)	No	0	0	0	0	0	0	0	0	4	5	0	0	3	0	0	0	0	12
2020-11-23 13:36:47	2020-11-23 13:43:13	100	True	2020-11-23 13:43:13	R_3fOZuRmq3wTCx6C	anonymous	I agree	Living	2	11 to <13 years	>10 years	Female spayed (fixed)	36-55 pounds	Average	Low energy (<45 minutes of outdoor activity per day)	Cocker Spaniel	Endocrinopathies (hypothyroidism, diabetes, cushing's disease, addison's disease, insulinoma, etc),Heart or lung disease (dilated cardiomyopathy, arrhythmia, pulmonary hypertension, recurrent pneumonia, chronic bronchitis, etc),Musculoskeletal disease (arthritis, previously broken bone that didn't heal appropriately, congenital malformation, or any disease that affects mobility),Sensory dysfuncti…		No	No	Commercial dog food	Urban area (metropolitan area with population >500,000 but <1,000,000)	No	0	0	0	0	0	0	0	0	5	5	0	2	0	0	0	0	5	17
2020-11-23 11:22:57	2020-11-23 12:27:16	100	True	2020-11-23 12:27:16	R_3QJbWoRKGDm1vf8	anonymous	I agree	Living	1	11 to <13 years	>10 years	Male castrated (fixed)	10-35 pounds	Average	Low energy (<45 minutes of outdoor activity per day)	Cocker Spaniel	Other	Immune mediated thrombocytopenia	No	No	Homemade cooked diet	Urban area (metropolitan area with population >500,000 but <1,000,000)	No	0	0	2	0	0	8	8	0	0	0	0	0	0	0	0	0	0	18
2020-11-23 11:08:10	2020-11-23 11:10:34	100	True	2020-11-23 11:10:34	R_3dN81sxID0i2RSA	anonymous	I agree	Living	1	11 to <13 years	5 to <8 years	Female spayed (fixed)	10-35 pounds	Average	Low energy (<45 minutes of outdoor activity per day)	Cocker Spaniel	Urinary disease (urinary tract infections, urinary crystals/stones, kidney disease, etc),Musculoskeletal disease (arthritis, previously broken bone that didn't heal appropriately, congenital malformation, or any disease that affects mobility),Sensory dysfunction (vision or hearing impairment/loss),Dermatologic disease (skin allergies, chronic ear/skin infections, etc)		No	No	Commercial dog food	Suburban areas (population >2,500 but less than <500,000)	No	0	0	0	2	0	8	0	0	0	0	0	2	5	0	4	3	5	29
2020-11-23 11:09:16	2020-11-23 11:56:18	100	True	2020-11-23 11:56:19	R_3s0KlO4pNVeRMBc	anonymous	I agree	Living	1	11 to <13 years	8 to <10 years	Female spayed (fixed)	10-35 pounds	Average	Moderate energy (45- 90 minutes of outdoor activity per day)	Cocker Spaniel	Neurologic disease (seizures, brain tumor, stroke, balance issues (vestibular disease), congenital malformations of the brain/spinal cord, spinal cord or disc disease, sleep disorders),Ongoing behavior issues since puppy or young adult (aggression, separation anxiety, submissive/anxious urination, etc)		No	No	Commercial dog food	Suburban areas (population >2,500 but less than <500,000)	No	2	0	2	2	2	4	10	3	3	3	0	0	2	0	0	0	2	35
2020-11-23 11:32:06	2020-11-23 11:36:08	100	True	2020-11-23 11:36:08	R_2E4TAHszLF94kFm	anonymous	I agree	Living	1	11 to <13 years	>10 years	Male castrated (fixed)	10-35 pounds	Thin	Low energy (<45 minutes of outdoor activity per day)	Cocker Spaniel	Digestive system issues (dental disease, megaesophagus, gastroesophageal reflux, food sensitivities, inflammatory bowel disease, pica, chronic pancreatitis, chronic diarrhea or vomiting),Heart or lung disease (dilated cardiomyopathy, arrhythmia, pulmonary hypertension, recurrent pneumonia, chronic bronchitis, etc),Sensory dysfunction (vision or hearing impairment/loss),Dermatologic disease (skin …		No	No	Commercial dog food	Suburban areas (population >2,500 but less than <500,000)	No	2	0	3	4	5	8	10	0	4	4	0	0	2	0	0	0	0	42
2020-11-23 12:00:14	2020-11-23 12:07:56	100	True	2020-11-23 12:07:56	R_3HMP0hceiRM7u3Y	anonymous	I agree	Living	2	8 to <11 years	8 to <10 years	Female spayed (fixed)	36-55 pounds	Average	Moderate energy (45- 90 minutes of outdoor activity per day)	Collie	No underlying conditions/Healthy		No	No	Commercial dog food	Suburban areas (population >2,500 but less than <500,000)	No	0	0	0	0	0	0	0	0	0	0	0	0	0	0	0	0	0	0
2020-12-05 02:51:55	2020-12-05 02:56:26	100	True	2020-12-05 02:56:26	R_2rCQPUp23zSiHec	anonymous	I agree	Living	3	8 to <11 years	8 to <10 years	Female spayed (fixed)	36-55 pounds	Average	Low energy (<45 minutes of outdoor activity per day)	Collie	Endocrinopathies (hypothyroidism, diabetes, cushing's disease, addison's disease, insulinoma, etc),Heart or lung disease (dilated cardiomyopathy, arrhythmia, pulmonary hypertension, recurrent pneumonia, chronic bronchitis, etc)		No	No	Commercial dog food	Rural areas (population <2,500)	No	0	0	0	0	0	0	0	0	0	0	0	0	0	0	0	0	0	0
2020-11-23 16:34:11	2020-11-23 16:37:05	100	True	2020-11-23 16:37:05	R_afqUWzErpTWo1fb	anonymous	I agree	Living	1	11 to <13 years	>10 years	Male castrated (fixed)	36-55 pounds	Average	Moderate energy (45- 90 minutes of outdoor activity per day)	Collie	Heart or lung disease (dilated cardiomyopathy, arrhythmia, pulmonary hypertension, recurrent pneumonia, chronic bronchitis, etc)		No	No	Commercial dog food	Rural areas (population <2,500)	No	0	0	0	0	0	0	0	0	0	0	0	0	0	0	0	0	0	0
2020-12-15 13:02:48	2020-12-15 13:06:41	100	True	2020-12-15 13:06:41	R_31ZRIycuKwSHiwm	anonymous	I agree	Living	2	11 to <13 years	1 to <3 years	Female spayed (fixed)	56-75 pounds	Average	Moderate energy (45- 90 minutes of outdoor activity per day)	Collie	Musculoskeletal disease (arthritis, previously broken bone that didn't heal appropriately, congenital malformation, or any disease that affects mobility)		I don't know	No	Commercial dog food	Large Urban areas (large metropolitan area with population >1,000,000)	No	0	0	0	0	0	0	0	0	0	0	0	0	0	0	0	0	0	0
2020-12-16 09:04:48	2020-12-16 09:09:44	100	True	2020-12-16 09:09:44	R_1ozLtAIWPzjx8zh	anonymous	I agree	Living	1	8 to <11 years	>10 years	Male castrated (fixed)	10-35 pounds	Average	Low energy (<45 minutes of outdoor activity per day)	Coton de Tulear	Digestive system issues (dental disease, megaesophagus, gastroesophageal reflux, food sensitivities, inflammatory bowel disease, pica, chronic pancreatitis, chronic diarrhea or vomiting),Neoplasia (Cancer- malignant or aggressive forms)		No	No	Homemade cooked diet	Suburban areas (population >2,500 but less than <500,000)	No	0	0	0	0	0	0	0	0	0	0	0	0	0	0	0	0	0	0
2020-11-23 17:08:16	2020-11-23 17:13:44	100	True	2020-11-23 17:13:44	R_1BXhlhL0SZLAwpi	anonymous	I agree	Living	2	8 to <11 years	8 to <10 years	Female spayed (fixed)	10-35 pounds	Average	Moderate energy (45- 90 minutes of outdoor activity per day)	Coton de Tulear	Other	Had surgery for torn ligament in back leg - left 2 years ago, right this year	No	No	Commercial dog food	Suburban areas (population >2,500 but less than <500,000)	No	0	0	0	0	0	0	0	0	2	0	0	0	0	0	0	0	0	2
2020-11-23 11:14:19	2020-11-23 11:19:47	100	True	2020-11-23 11:19:47	R_3MQ04a3jbuBDyRf	anonymous	I agree	Living	2	8 to <11 years	8 to <10 years	Male castrated (fixed)	10-35 pounds	Average	Low energy (<45 minutes of outdoor activity per day)	Dachshund	Digestive system issues (dental disease, megaesophagus, gastroesophageal reflux, food sensitivities, inflammatory bowel disease, pica, chronic pancreatitis, chronic diarrhea or vomiting),Musculoskeletal disease (arthritis, previously broken bone that didn't heal appropriately, congenital malformation, or any disease that affects mobility),Sensory dysfunction (vision or hearing impairment/loss),On…		Yes	No	Commercial dog food	Suburban areas (population >2,500 but less than <500,000)	No	0	5	0	4	0	8	8	4	0	5	5	5	4	0	5	0	4	57
2020-11-23 17:58:40	2020-11-23 18:13:51	100	True	2020-11-23 18:13:51	R_3hAcBMTTOA7gMRV	anonymous	I agree	Living	1	15 to <17 years	>10 years	Male castrated (fixed)	10-35 pounds	Thin	Low energy (<45 minutes of outdoor activity per day)	Dachshund	Digestive system issues (dental disease, megaesophagus, gastroesophageal reflux, food sensitivities, inflammatory bowel disease, pica, chronic pancreatitis, chronic diarrhea or vomiting),Urinary disease (urinary tract infections, urinary crystals/stones, kidney disease, etc),Musculoskeletal disease (arthritis, previously broken bone that didn't heal appropriately, congenital malformation, or any …		No	No	Commercial dog food,Homemade cooked diet	Large Urban areas (large metropolitan area with population >1,000,000)	No	5	0	0	0	0	0	0	0	0	0	0	0	4	0	0	0	0	9
2020-11-23 13:26:00	2020-11-23 21:10:56	100	True	2020-11-23 21:10:56	R_1BY5jf6Tc3OC5Yf	anonymous	I agree	Living	2	15 to <17 years	3 to <5 years	Male castrated (fixed)	10-35 pounds	Overweight	Low energy (<45 minutes of outdoor activity per day)	Dachshund	Endocrinopathies (hypothyroidism, diabetes, cushing's disease, addison's disease, insulinoma, etc),Musculoskeletal disease (arthritis, previously broken bone that didn't heal appropriately, congenital malformation, or any disease that affects mobility),Neurologic disease (seizures, brain tumor, stroke, balance issues (vestibular disease), congenital malformations of the brain/spinal cord, spinal …		I don't know	No	Commercial dog food	Suburban areas (population >2,500 but less than <500,000)	No	3	0	0	3	0	6	0	0	0	3	0	0	0	5	0	0	4	24
2020-11-23 13:07:51	2020-11-23 13:14:34	100	True	2020-11-23 13:14:35	R_1mwrPvmTaVmQMoV	anonymous	I agree	Living	3	15 to <17 years	5 to <8 years	Female spayed (fixed)	<10 pounds	Thin	Low energy (<45 minutes of outdoor activity per day)	Dachshund	Endocrinopathies (hypothyroidism, diabetes, cushing's disease, addison's disease, insulinoma, etc),Musculoskeletal disease (arthritis, previously broken bone that didn't heal appropriately, congenital malformation, or any disease that affects mobility),Sensory dysfunction (vision or hearing impairment/loss)		No	No	Commercial dog food	Suburban areas (population >2,500 but less than <500,000)	No	0	0	0	0	2	0	10	0	5	5	0	0	2	0	2	0	0	26
2020-11-23 11:22:52	2020-11-23 11:28:19	100	True	2020-11-23 11:28:19	R_33D8w4AXhFbKNJV	anonymous	I agree	Living	1	15 to <17 years	>10 years	Female spayed (fixed)	10-35 pounds	Overweight	Low energy (<45 minutes of outdoor activity per day)	Dachshund	Digestive system issues (dental disease, megaesophagus, gastroesophageal reflux, food sensitivities, inflammatory bowel disease, pica, chronic pancreatitis, chronic diarrhea or vomiting),Endocrinopathies (hypothyroidism, diabetes, cushing's disease, addison's disease, insulinoma, etc),Sensory dysfunction (vision or hearing impairment/loss),Ongoing behavior issues since puppy or young adult (aggre…		No	No	Commercial dog food	Suburban areas (population >2,500 but less than <500,000)	No	0	2	0	0	0	0	10	0	0	0	4	0	5	5	5	0	0	31
2020-11-24 21:21:31	2020-11-24 21:30:49	100	True	2020-11-24 21:30:50	R_2dNgsUwXwRRIXGt	anonymous	I agree	Living	1	15 to <17 years	8 to <10 years	Male castrated (fixed)	10-35 pounds	Thin	Low energy (<45 minutes of outdoor activity per day)	Dachshund	Urinary disease (urinary tract infections, urinary crystals/stones, kidney disease, etc),Other	Auto immune disease	No	No	Homemade cooked diet	Urban area (metropolitan area with population >500,000 but <1,000,000)	No	0	0	2	0	3	0	0	4	3	5	0	0	5	0	5	5	5	37
2020-11-23 13:27:04	2020-11-23 13:32:01	100	True	2020-11-23 13:32:02	R_1H6rmbWWvT9ylcU	anonymous	I agree	Living	3	15 to <17 years	>10 years	Male castrated (fixed)	10-35 pounds	Average	Low energy (<45 minutes of outdoor activity per day)	Dachshund	Urinary disease (urinary tract infections, urinary crystals/stones, kidney disease, etc)		No	No	Commercial dog food	Suburban areas (population >2,500 but less than <500,000)	No	5	0	0	5	0	0	10	5	0	5	0	0	5	0	4	4	0	43
2021-01-27 21:58:35	2021-01-27 22:02:52	100	True	2021-01-27 22:02:52	R_2eR7DJ78tLTbXfo	anonymous	I agree	Living	2	15 to <17 years	5 to <8 years	Male castrated (fixed)	10-35 pounds	Average	Low energy (<45 minutes of outdoor activity per day)	Dachshund	Endocrinopathies (hypothyroidism, diabetes, cushing's disease, addison's disease, insulinoma, etc),Sensory dysfunction (vision or hearing impairment/loss),Ongoing behavior issues since puppy or young adult (aggression, separation anxiety, submissive/anxious urination, etc)		I don't know	No	Commercial dog food	Suburban areas (population >2,500 but less than <500,000)	No	2	3	3	5	3	4	0	2	2	3	0	0	5	0	5	5	5	47
2020-11-23 12:34:47	2020-11-23 12:38:34	100	True	2020-11-23 12:38:34	R_0j4GPIUlFYtoJPj	anonymous	I agree	Living	2	13 to <15 years	>10 years	Male castrated (fixed)	10-35 pounds	Thin	Low energy (<45 minutes of outdoor activity per day)	Dachshund	Digestive system issues (dental disease, megaesophagus, gastroesophageal reflux, food sensitivities, inflammatory bowel disease, pica, chronic pancreatitis, chronic diarrhea or vomiting)		No	No	Commercial dog food	Suburban areas (population >2,500 but less than <500,000)	No	0	0	0	0	0	0	0	0	0	0	0	0	0	0	0	0	0	0
2020-11-24 11:52:07	2020-11-24 11:54:50	100	True	2020-11-24 11:54:50	R_3370HwuSvH1E9fo	anonymous	I agree	Living	5	13 to <15 years	>10 years	Male castrated (fixed)	10-35 pounds	Average	Moderate energy (45- 90 minutes of outdoor activity per day)	Dachshund	Digestive system issues (dental disease, megaesophagus, gastroesophageal reflux, food sensitivities, inflammatory bowel disease, pica, chronic pancreatitis, chronic diarrhea or vomiting),Endocrinopathies (hypothyroidism, diabetes, cushing's disease, addison's disease, insulinoma, etc),Heart or lung disease (dilated cardiomyopathy, arrhythmia, pulmonary hypertension, recurrent pneumonia, chronic b…		No	No	Commercial dog food	Rural areas (population <2,500)	No	0	0	0	0	0	0	0	0	0	0	0	0	0	0	0	0	0	0
2020-11-27 12:26:54	2020-11-27 12:30:36	100	True	2020-11-27 12:30:36	R_1TjCNty1fn0gRbj	anonymous	I agree	Living	2	13 to <15 years	>10 years	Male castrated (fixed)	10-35 pounds	Average	Moderate energy (45- 90 minutes of outdoor activity per day)	Dachshund	No underlying conditions/Healthy		No	No	Commercial dog food	Large Urban areas (large metropolitan area with population >1,000,000)	No	0	0	0	0	0	0	0	0	0	0	0	0	0	2	0	0	0	2
2020-11-23 13:18:09	2020-11-23 13:26:23	100	True	2020-11-23 13:26:23	R_1pzcGWxgwK83M49	anonymous	I agree	Living	3	13 to <15 years	>10 years	Male castrated (fixed)	10-35 pounds	Average	Low energy (<45 minutes of outdoor activity per day)	Dachshund	Digestive system issues (dental disease, megaesophagus, gastroesophageal reflux, food sensitivities, inflammatory bowel disease, pica, chronic pancreatitis, chronic diarrhea or vomiting)		No	No	Commercial dog food	Suburban areas (population >2,500 but less than <500,000)	No	0	0	0	0	0	0	0	0	0	0	0	0	0	0	3	0	0	3
2020-11-24 11:18:57	2020-11-24 11:28:18	100	True	2020-11-24 11:28:18	R_1IREt0tDZnKFN0J	anonymous	I agree	Living	3	13 to <15 years	>10 years	Female spayed (fixed)	10-35 pounds	Overweight	Low energy (<45 minutes of outdoor activity per day)	Dachshund	Musculoskeletal disease (arthritis, previously broken bone that didn't heal appropriately, congenital malformation, or any disease that affects mobility)		No	No	Commercial dog food	Suburban areas (population >2,500 but less than <500,000)	No	0	0	0	0	3	0	0	4	3	3	0	0	0	0	0	0	0	13
2020-11-23 13:14:51	2020-11-23 13:17:47	100	True	2020-11-23 13:17:48	R_T5WfRtpwvjhBHPz	anonymous	I agree	Living	3	11 to <13 years	>10 years	Female spayed (fixed)	10-35 pounds	Average	Moderate energy (45- 90 minutes of outdoor activity per day)	Dachshund	No underlying conditions/Healthy		No	No	Commercial dog food	Suburban areas (population >2,500 but less than <500,000)	No	0	0	0	0	0	0	0	0	0	0	0	0	0	0	0	0	0	0
2020-11-27 13:57:47	2020-11-27 14:02:17	100	True	2020-11-27 14:02:17	R_2U3gZHDsKJx5wRS	anonymous	I agree	Living	1	11 to <13 years	>10 years	Female spayed (fixed)	10-35 pounds	Average	Moderate energy (45- 90 minutes of outdoor activity per day)	Dachshund	No underlying conditions/Healthy		No	No	Commercial dog food	Suburban areas (population >2,500 but less than <500,000)	No	0	0	0	0	0	0	0	0	0	0	0	0	0	0	0	0	0	0
2020-11-24 11:28:58	2020-11-24 11:35:31	100	True	2020-11-24 11:35:31	R_2fBVQIT6kvBE2yC	anonymous	I agree	Living	3	11 to <13 years	>10 years	Male castrated (fixed)	10-35 pounds	Overweight	Moderate energy (45- 90 minutes of outdoor activity per day)	Dachshund	No underlying conditions/Healthy		No	No	Commercial dog food	Suburban areas (population >2,500 but less than <500,000)	No	0	0	0	0	0	0	0	2	0	0	0	0	0	0	0	0	0	2
2020-11-23 11:26:01	2020-11-23 11:29:29	100	True	2020-11-23 11:29:29	R_1DXR4nw2HlSN1jJ	anonymous	I agree	Living	2	11 to <13 years	>10 years	Male castrated (fixed)	10-35 pounds	Average	Moderate energy (45- 90 minutes of outdoor activity per day)	Dachshund	Ongoing behavior issues since puppy or young adult (aggression, separation anxiety, submissive/anxious urination, etc)		No	No	Commercial dog food	Suburban areas (population >2,500 but less than <500,000)	No	0	0	0	0	0	0	0	0	0	0	2	2	3	0	0	0	0	7
2020-11-23 11:16:09	2020-11-23 11:25:40	100	True	2020-11-23 11:25:41	R_2TXcfQ0QRs51KU0	anonymous	I agree	Living	2	11 to <13 years	>10 years	Male castrated (fixed)	10-35 pounds	Average	Moderate energy (45- 90 minutes of outdoor activity per day)	Dachshund	Neurologic disease (seizures, brain tumor, stroke, balance issues (vestibular disease), congenital malformations of the brain/spinal cord, spinal cord or disc disease, sleep disorders),Sensory dysfunction (vision or hearing impairment/loss),Ongoing behavior issues since puppy or young adult (aggression, separation anxiety, submissive/anxious urination, etc)		No	No	Commercial dog food	Suburban areas (population >2,500 but less than <500,000)	No	2	2	0	2	0	0	0	0	0	0	0	0	2	0	2	2	0	12
2020-11-23 16:48:58	2020-11-23 16:55:09	100	True	2020-11-23 16:55:09	R_3CE3N7DvpFbByq9	anonymous	I agree	Living	1	11 to <13 years	8 to <10 years	Female spayed (fixed)	10-35 pounds	Average	Low energy (<45 minutes of outdoor activity per day)	Dachshund	Sensory dysfunction (vision or hearing impairment/loss)		No	No	Commercial dog food	Urban area (metropolitan area with population >500,000 but <1,000,000)	No	0	0	0	0	0	0	10	0	0	0	0	0	0	3	0	0	3	16
2020-11-23 21:37:23	2020-11-23 21:51:04	100	True	2020-11-23 21:51:04	R_2DSqZ78AuxLmVNf	anonymous	I agree	Living	2	11 to <13 years	>10 years	Male castrated (fixed)	10-35 pounds	Overweight	Low energy (<45 minutes of outdoor activity per day)	Dachshund	Digestive system issues (dental disease, megaesophagus, gastroesophageal reflux, food sensitivities, inflammatory bowel disease, pica, chronic pancreatitis, chronic diarrhea or vomiting),Urinary disease (urinary tract infections, urinary crystals/stones, kidney disease, etc),Sensory dysfunction (vision or hearing impairment/loss),Dermatologic disease (skin allergies, chronic ear/skin infections, …		No	No	Commercial dog food	Rural areas (population <2,500)	No	3	4	0	0	0	0	0	0	5	4	0	0	0	0	0	0	4	20
2020-11-23 12:55:50	2020-11-23 13:18:09	100	True	2020-11-23 13:18:10	R_2156N0T4GKyymev	anonymous	I agree	Living	3	11 to <13 years	8 to <10 years	Male castrated (fixed)	<10 pounds	Average	Low energy (<45 minutes of outdoor activity per day)	Dachshund	Ongoing behavior issues since puppy or young adult (aggression, separation anxiety, submissive/anxious urination, etc)		No	No	Commercial dog food	Suburban areas (population >2,500 but less than <500,000)	No	0	4	0	4	0	8	10	0	0	0	3	4	5	0	4	3	0	45
2020-11-23 14:32:24	2020-11-23 14:36:34	100	True	2020-11-23 14:36:35	R_2ck3omtarpklisg	anonymous	I agree	Living	1	11 to <13 years	>10 years	Male castrated (fixed)	10-35 pounds	Average	Low energy (<45 minutes of outdoor activity per day)	Dachshund	Endocrinopathies (hypothyroidism, diabetes, cushing's disease, addison's disease, insulinoma, etc)		No	No	Commercial dog food	Suburban areas (population >2,500 but less than <500,000)	No	3	4	3	4	3	6	8	3	4	4	0	0	2	2	2	3	3	54
2020-11-23 19:18:30	2020-11-23 19:25:30	100	True	2020-11-23 19:25:30	R_1rB7uZ8fHUfY8kx	anonymous	I agree	Living	1	11 to <13 years	>10 years	Female spayed (fixed)	10-35 pounds	Average	Low energy (<45 minutes of outdoor activity per day)	Dachshund	Neoplasia (Cancer- malignant or aggressive forms)		No	No	Homemade cooked diet	Suburban areas (population >2,500 but less than <500,000)	No	0	0	5	5	5	10	10	0	5	5	0	0	5	0	0	0	5	55
2020-11-23 11:11:45	2020-11-23 11:16:13	100	True	2020-11-23 11:16:13	R_3pu5Tkl2APRZmi7	anonymous	I agree	Living	2	>17 years	>10 years	Female spayed (fixed)	10-35 pounds	Overweight	Low energy (<45 minutes of outdoor activity per day)	Dachshund	Digestive system issues (dental disease, megaesophagus, gastroesophageal reflux, food sensitivities, inflammatory bowel disease, pica, chronic pancreatitis, chronic diarrhea or vomiting),Urinary disease (urinary tract infections, urinary crystals/stones, kidney disease, etc),Musculoskeletal disease (arthritis, previously broken bone that didn't heal appropriately, congenital malformation, or any …		No	No	Commercial dog food	Suburban areas (population >2,500 but less than <500,000)	No	5	5	5	5	4	10	10	5	5	4	0	0	2	4	0	5	5	74
2020-11-23 14:28:23	2020-11-23 15:33:18	93	False	2020-11-30 15:33:24	R_3RyBOcpqN1k335N	anonymous	I agree	Living	2	13 to <15 years	>10 years	Male castrated (fixed)	10-35 pounds	Average	Low energy (<45 minutes of outdoor activity per day)	Dachshund	Digestive system issues (dental disease, megaesophagus, gastroesophageal reflux, food sensitivities, inflammatory bowel disease, pica, chronic pancreatitis, chronic diarrhea or vomiting)		No	No	Commercial dog food	Suburban areas (population >2,500 but less than <500,000)	No
2020-11-23 19:16:12	2020-11-23 19:39:55	93	False	2020-11-30 19:40:02	R_01eWhiBU2ZiabLP	anonymous	I agree	Living	3	11 to <13 years	>10 years	Female spayed (fixed)	10-35 pounds	Overweight	Low energy (<45 minutes of outdoor activity per day)	Dachshund	Digestive system issues (dental disease, megaesophagus, gastroesophageal reflux, food sensitivities, inflammatory bowel disease, pica, chronic pancreatitis, chronic diarrhea or vomiting),Urinary disease (urinary tract infections, urinary crystals/stones, kidney disease, etc),No underlying conditions/Healthy		No	No	Commercial dog food	Suburban areas (population >2,500 but less than <500,000)	No
2020-11-23 19:40:51	2020-11-23 19:50:40	93	False	2020-11-30 19:50:56	R_2TuzrcaStTHz6vx	email	I agree	Living	2	11 to <13 years	>10 years	Female spayed (fixed)	10-35 pounds	Overweight	Low energy (<45 minutes of outdoor activity per day)	Dachshund	Digestive system issues (dental disease, megaesophagus, gastroesophageal reflux, food sensitivities, inflammatory bowel disease, pica, chronic pancreatitis, chronic diarrhea or vomiting),Urinary disease (urinary tract infections, urinary crystals/stones, kidney disease, etc),No underlying conditions/Healthy		No	No	Commercial dog food	Suburban areas (population >2,500 but less than <500,000)	No
2020-12-02 19:58:14	2020-12-02 20:01:40	100	True	2020-12-02 20:01:41	R_3g0D8w3dU8s9EWr	anonymous	I agree	Living	2	8 to <11 years	8 to <10 years	Female spayed (fixed)	10-35 pounds	Thin	Moderate energy (45- 90 minutes of outdoor activity per day)	Dalmatian	Digestive system issues (dental disease, megaesophagus, gastroesophageal reflux, food sensitivities, inflammatory bowel disease, pica, chronic pancreatitis, chronic diarrhea or vomiting)		No	No	Commercial dog food,Raw diet	Suburban areas (population >2,500 but less than <500,000)	No	0	0	0	0	0	0	0	0	0	0	0	0	0	0	0	0	0	0
2020-11-23 14:37:16	2020-11-23 14:54:16	100	True	2020-11-23 14:54:17	R_25XX9BYZNAUAE08	anonymous	I agree	Living	4	11 to <13 years	5 to <8 years	Female spayed (fixed)	36-55 pounds	Average	Low energy (<45 minutes of outdoor activity per day)	Dalmatian	Musculoskeletal disease (arthritis, previously broken bone that didn't heal appropriately, congenital malformation, or any disease that affects mobility),Sensory dysfunction (vision or hearing impairment/loss),Other	poor liver function	No	Yes	Commercial dog food	Rural areas (population <2,500)	No	3	0	2	5	5	10	10	4	4	5	2	2	5	0	4	2	3	66
2020-11-23 15:00:42	2020-11-23 15:03:52	100	True	2020-11-23 15:03:53	R_z7l4CtjlTKmxFgl	anonymous	I agree	Living	4	11 to <13 years	8 to <10 years	Female spayed (fixed)	36-55 pounds	Average	Low energy (<45 minutes of outdoor activity per day)	Dalmatian	Musculoskeletal disease (arthritis, previously broken bone that didn't heal appropriately, congenital malformation, or any disease that affects mobility),Sensory dysfunction (vision or hearing impairment/loss),Other	poor liver function	No	Yes	Commercial dog food	Rural areas (population <2,500)	No	5	4	3	5	4	10	10	4	4	4	2	2	5	2	4	2	2	72
2020-11-23 15:41:23	2020-11-23 15:47:03	100	True	2020-11-23 15:47:04	R_1rkwzDoFGmkRBqI	anonymous	I agree	Living	1	8 to <11 years	5 to <8 years	Male castrated (fixed)	>75 pounds	Average	Moderate energy (45- 90 minutes of outdoor activity per day)	Doberman Pinscher	Neurologic disease (seizures, brain tumor, stroke, balance issues (vestibular disease), congenital malformations of the brain/spinal cord, spinal cord or disc disease, sleep disorders)		No	No	Commercial dog food	Suburban areas (population >2,500 but less than <500,000)	No	0	0	0	0	0	0	0	0	0	0	0	0	0	0	0	0	0	0
2020-11-24 00:13:41	2020-11-24 00:21:41	100	True	2020-11-24 00:21:42	R_2EgX3LIGqekOoM1	anonymous	I agree	Living	2	8 to <11 years	3 to <5 years	Female spayed (fixed)	56-75 pounds	Average	Moderate energy (45- 90 minutes of outdoor activity per day)	Doberman Pinscher	Endocrinopathies (hypothyroidism, diabetes, cushing's disease, addison's disease, insulinoma, etc)		No	No	Commercial dog food	Urban area (metropolitan area with population >500,000 but <1,000,000)	No	0	0	0	0	0	0	0	0	0	0	0	0	0	0	0	0	0	0
2020-12-10 14:13:38	2020-12-10 14:18:22	100	True	2020-12-10 14:18:23	R_6EGGggw1TafNyDf	anonymous	I agree	Living	2	8 to <11 years	8 to <10 years	Male castrated (fixed)	>75 pounds	Average	High energy (>90 minutes of outdoor activity per day)	Doberman Pinscher	Neurologic disease (seizures, brain tumor, stroke, balance issues (vestibular disease), congenital malformations of the brain/spinal cord, spinal cord or disc disease, sleep disorders)		No	No	Commercial dog food	Urban area (metropolitan area with population >500,000 but <1,000,000)	No	0	0	0	0	0	0	0	0	0	0	0	0	0	0	0	0	0	0
2020-11-24 08:10:05	2020-11-24 08:14:51	100	True	2020-11-24 08:14:52	R_3j7HsFUSDT180LJ	anonymous	I agree	Living	2	8 to <11 years	8 to <10 years	Female spayed (fixed)	>75 pounds	Average	Moderate energy (45- 90 minutes of outdoor activity per day)	Doberman Pinscher	Musculoskeletal disease (arthritis, previously broken bone that didn't heal appropriately, congenital malformation, or any disease that affects mobility),Other	lipomas	No	No	Homemade cooked diet	Rural areas (population <2,500)	No	0	0	0	0	0	0	0	0	0	0	0	0	0	2	0	0	0	2
2020-11-24 18:20:40	2020-11-24 18:27:15	100	True	2020-11-24 18:27:15	R_eqUOf2CYYtrwbxT	anonymous	I agree	Living	1	8 to <11 years	5 to <8 years	Female spayed (fixed)	56-75 pounds	Thin	Moderate energy (45- 90 minutes of outdoor activity per day)	Doberman Pinscher	Dermatologic disease (skin allergies, chronic ear/skin infections, etc)		No	No	Commercial dog food	Suburban areas (population >2,500 but less than <500,000)	No	0	0	0	0	0	0	0	0	2	0	0	0	0	0	0	0	0	2
2020-12-10 14:18:38	2020-12-10 14:22:19	100	True	2020-12-10 14:22:19	R_3GkufSiQcjR8gBY	anonymous	I agree	Living	2	8 to <11 years	8 to <10 years	Female spayed (fixed)	56-75 pounds	Average	High energy (>90 minutes of outdoor activity per day)	Doberman Pinscher	Neoplasia (Cancer- malignant or aggressive forms)		No	No	Commercial dog food	Urban area (metropolitan area with population >500,000 but <1,000,000)	No	0	0	0	0	0	0	0	0	0	0	0	0	0	3	0	0	0	3
2020-11-23 16:27:47	2020-11-23 16:33:52	100	True	2020-11-23 16:33:53	R_3sigaEH42pOW2VZ	anonymous	I agree	Living	1	8 to <11 years	8 to <10 years	Female spayed (fixed)	56-75 pounds	Average	Moderate energy (45- 90 minutes of outdoor activity per day)	Doberman Pinscher	Musculoskeletal disease (arthritis, previously broken bone that didn't heal appropriately, congenital malformation, or any disease that affects mobility)		No	No	Commercial dog food	Suburban areas (population >2,500 but less than <500,000)	No	0	0	0	0	0	4	0	0	0	0	0	0	0	0	0	0	0	4
2020-11-23 16:59:48	2020-11-23 17:06:22	100	True	2020-11-23 17:06:22	R_1LZ23QpnP0o8Ez0	anonymous	I agree	Living	2	11 to <13 years	>10 years	Male castrated (fixed)	>75 pounds	Average	Moderate energy (45- 90 minutes of outdoor activity per day)	Doberman Pinscher	Digestive system issues (dental disease, megaesophagus, gastroesophageal reflux, food sensitivities, inflammatory bowel disease, pica, chronic pancreatitis, chronic diarrhea or vomiting),Endocrinopathies (hypothyroidism, diabetes, cushing's disease, addison's disease, insulinoma, etc),Heart or lung disease (dilated cardiomyopathy, arrhythmia, pulmonary hypertension, recurrent pneumonia, chronic b…		No	No	Commercial dog food	Suburban areas (population >2,500 but less than <500,000)	No	0	0	0	0	0	10	0	2	0	0	0	2	0	0	0	0	0	14
2020-11-23 14:26:46	2020-11-23 14:34:30	100	True	2020-11-23 14:34:30	R_3NydJdl9nmS1PJN	anonymous	I agree	Living	1	8 to <11 years	>10 years	Male castrated (fixed)	10-35 pounds	Average	Low energy (<45 minutes of outdoor activity per day)	English Cocker Spaniel	Endocrinopathies (hypothyroidism, diabetes, cushing's disease, addison's disease, insulinoma, etc),Dermatologic disease (skin allergies, chronic ear/skin infections, etc)		No	No	Commercial dog food	Suburban areas (population >2,500 but less than <500,000)	No	0	0	0	0	0	0	0	0	0	0	0	0	0	0	0	0	0	0
2020-11-23 11:22:24	2020-11-23 11:26:30	100	True	2020-11-23 11:26:30	R_3PbCYH0YYN4TxqN	anonymous	I agree	Living	1	8 to <11 years	>10 years	Female spayed (fixed)	36-55 pounds	Average	Moderate energy (45- 90 minutes of outdoor activity per day)	English Setter	No underlying conditions/Healthy		No	No	Commercial dog food	Large Urban areas (large metropolitan area with population >1,000,000)	No	0	0	0	0	0	0	0	0	0	0	0	0	0	0	0	0	0	0
2020-11-24 12:19:21	2020-11-24 12:25:07	100	True	2020-11-24 12:25:07	R_115FX5TrUgJbFFN	anonymous	I agree	Living	3	8 to <11 years	8 to <10 years	Male castrated (fixed)	56-75 pounds	Average	High energy (>90 minutes of outdoor activity per day)	English Setter	No underlying conditions/Healthy		No	No	Commercial dog food	Rural areas (population <2,500)	No	0	0	0	0	0	0	0	0	0	2	0	0	0	0	0	0	0	2
2020-11-23 15:46:03	2020-11-23 15:57:32	100	True	2020-11-23 15:57:32	R_3RmfUNBRNuxpEDU	anonymous	I agree	Living	1	8 to <11 years	8 to <10 years	Male intact (unaltered)	36-55 pounds	Average	Moderate energy (45- 90 minutes of outdoor activity per day)	English Setter	No underlying conditions/Healthy,Other	Atopic dermatitis caused by allergies	No	No	Commercial dog food,Homemade cooked diet	Rural areas (population <2,500)	No	0	0	0	0	0	4	0	0	0	0	0	0	0	0	0	0	0	4
2020-11-23 13:39:02	2020-11-23 13:46:55	100	True	2020-11-23 13:46:55	R_2BnycZu2rHAQsML	anonymous	I agree	Living	5	8 to <11 years	>10 years	Male castrated (fixed)	56-75 pounds	Average	Moderate energy (45- 90 minutes of outdoor activity per day)	English Setter	Digestive system issues (dental disease, megaesophagus, gastroesophageal reflux, food sensitivities, inflammatory bowel disease, pica, chronic pancreatitis, chronic diarrhea or vomiting),Neurologic disease (seizures, brain tumor, stroke, balance issues (vestibular disease), congenital malformations of the brain/spinal cord, spinal cord or disc disease, sleep disorders),Other	Third eyelid tumors, recurrent	No	No	Commercial dog food	Rural areas (population <2,500)	No	0	0	0	4	0	6	10	0	0	0	2	0	0	0	0	0	0	22
2020-11-23 11:13:56	2020-11-23 11:16:35	100	True	2020-11-23 11:16:35	R_0U7Kp62rpNa4xAl	anonymous	I agree	Living	1	8 to <11 years	8 to <10 years	Female spayed (fixed)	36-55 pounds	Average	Moderate energy (45- 90 minutes of outdoor activity per day)	English Springer Spaniel	Ongoing behavior issues since puppy or young adult (aggression, separation anxiety, submissive/anxious urination, etc)		No	No	Commercial dog food	Suburban areas (population >2,500 but less than <500,000)	No	0	0	0	0	0	0	0	0	0	0	0	0	0	0	0	0	0	0
2020-11-23 17:40:59	2020-11-23 17:48:02	100	True	2020-11-23 17:48:02	R_1MVT8Ak33t0bnlP	anonymous	I agree	Living	2	8 to <11 years	5 to <8 years	Male castrated (fixed)	36-55 pounds	Average	Moderate energy (45- 90 minutes of outdoor activity per day)	English Springer Spaniel	Other	undetermined imflammation / variculitis	No	No	Commercial dog food	Large Urban areas (large metropolitan area with population >1,000,000)	No	0	0	0	0	0	0	0	0	0	0	0	0	0	0	0	0	0	0
2020-11-23 14:09:20	2020-11-23 14:15:56	100	True	2020-11-23 14:15:57	R_xu2MrMQCamWORQR	anonymous	I agree	Living	1	8 to <11 years	8 to <10 years	Female spayed (fixed)	56-75 pounds	Average	Moderate energy (45- 90 minutes of outdoor activity per day)	English Springer Spaniel	Sensory dysfunction (vision or hearing impairment/loss),Other	many lipomas	No	I'm not sure	Commercial dog food	Suburban areas (population >2,500 but less than <500,000)	No	2	2	2	3	0	0	0	0	3	2	2	2	0	0	0	0	0	18
2020-11-23 16:32:58	2020-11-23 16:52:06	100	True	2020-11-23 16:52:06	R_2zkHHBEJALVX3Pe	anonymous	I agree	Living	1	13 to <15 years	>10 years	Female spayed (fixed)	36-55 pounds	Overweight	Low energy (<45 minutes of outdoor activity per day)	English Springer Spaniel	Endocrinopathies (hypothyroidism, diabetes, cushing's disease, addison's disease, insulinoma, etc),Urinary disease (urinary tract infections, urinary crystals/stones, kidney disease, etc),Sensory dysfunction (vision or hearing impairment/loss)		No	No	Commercial dog food,Homemade cooked diet	Suburban areas (population >2,500 but less than <500,000)	No	4	0	0	3	0	0	10	5	5	5	0	0	0	3	0	0	5	40
2020-11-23 15:10:27	2020-11-23 15:16:56	100	True	2020-11-23 15:16:56	R_2xAicdPIL7jpCS9	anonymous	I agree	Living	4	11 to <13 years	>10 years	Female spayed (fixed)	36-55 pounds	Average	Moderate energy (45- 90 minutes of outdoor activity per day)	English Springer Spaniel	Urinary disease (urinary tract infections, urinary crystals/stones, kidney disease, etc),Musculoskeletal disease (arthritis, previously broken bone that didn't heal appropriately, congenital malformation, or any disease that affects mobility),Sensory dysfunction (vision or hearing impairment/loss),Ongoing behavior issues since puppy or young adult (aggression, separation anxiety, submissive/anxio…		No	No	Commercial dog food	Large Urban areas (large metropolitan area with population >1,000,000)	No	2	2	3	3	2	4	4	3	2	3	4	4	2	0	0	0	0	38
2020-11-23 15:17:52	2020-11-23 15:25:53	93	False	2020-11-30 15:25:54	R_UmdOu4KGRb78kxj	anonymous	I agree	Living	4	13 to <15 years	>10 years	Female spayed (fixed)	36-55 pounds	Average	Low energy (<45 minutes of outdoor activity per day)	English Springer Spaniel	Urinary disease (urinary tract infections, urinary crystals/stones, kidney disease, etc),Musculoskeletal disease (arthritis, previously broken bone that didn't heal appropriately, congenital malformation, or any disease that affects mobility)		No	I'm not sure	Commercial dog food	Large Urban areas (large metropolitan area with population >1,000,000)	No
2020-11-24 19:04:56	2020-11-24 19:08:40	100	True	2020-11-24 19:08:40	R_po95XbgTnGxI46Z	anonymous	I agree	Living	1	13 to <15 years	>10 years	Female spayed (fixed)	36-55 pounds	Overweight	Low energy (<45 minutes of outdoor activity per day)	Finnish Spitz	Sensory dysfunction (vision or hearing impairment/loss)		No	No	Commercial dog food	Suburban areas (population >2,500 but less than <500,000)	No	3	3	4	3	4	10	10	0	4	4	3	0	4	4	4	0	0	60
2020-11-23 11:23:20	2020-11-23 12:06:38	100	True	2020-11-23 12:06:38	R_3HuZgrm6T9bTXf9	anonymous	I agree	Living	1	8 to <11 years	8 to <10 years	Male castrated (fixed)	10-35 pounds	Average	Low energy (<45 minutes of outdoor activity per day)	French Bulldog	Neurologic disease (seizures, brain tumor, stroke, balance issues (vestibular disease), congenital malformations of the brain/spinal cord, spinal cord or disc disease, sleep disorders)		No	No	Commercial dog food	Rural areas (population <2,500)	No	0	0	0	0	0	0	0	0	0	0	0	0	0	2	0	0	0	2
2020-11-23 11:09:28	2020-11-23 11:14:59	100	True	2020-11-23 11:14:59	R_1PYTwI3CTzQNdGq	anonymous	I agree	Living	2	8 to <11 years	8 to <10 years	Male castrated (fixed)	36-55 pounds	Overweight	Low energy (<45 minutes of outdoor activity per day)	French Bulldog	Digestive system issues (dental disease, megaesophagus, gastroesophageal reflux, food sensitivities, inflammatory bowel disease, pica, chronic pancreatitis, chronic diarrhea or vomiting),Musculoskeletal disease (arthritis, previously broken bone that didn't heal appropriately, congenital malformation, or any disease that affects mobility)		No	No	Homemade cooked diet	Suburban areas (population >2,500 but less than <500,000)	No	0	0	0	0	0	0	4	0	0	0	0	0	0	0	0	0	0	4
2020-11-24 08:21:30	2020-11-24 08:27:05	100	True	2020-11-24 08:27:05	R_1MJM3X6GSNGdxwh	anonymous	I agree	Living	2	8 to <11 years	1 to <3 years	Female spayed (fixed)	10-35 pounds	Average	Low energy (<45 minutes of outdoor activity per day)	French Bulldog	Dermatologic disease (skin allergies, chronic ear/skin infections, etc)		I don't know	No	Commercial dog food	Suburban areas (population >2,500 but less than <500,000)	No	0	0	0	0	0	0	0	0	0	0	0	2	0	0	0	0	2	4
2020-11-23 16:46:58	2020-11-23 16:54:31	100	True	2020-11-23 16:54:31	R_3PzenwVRTEPbrIA	anonymous	I agree	Living	4	8 to <11 years	8 to <10 years	Female spayed (fixed)	10-35 pounds	Average	Low energy (<45 minutes of outdoor activity per day)	French Bulldog	Musculoskeletal disease (arthritis, previously broken bone that didn't heal appropriately, congenital malformation, or any disease that affects mobility),Neurologic disease (seizures, brain tumor, stroke, balance issues (vestibular disease), congenital malformations of the brain/spinal cord, spinal cord or disc disease, sleep disorders),Sensory dysfunction (vision or hearing impairment/loss),Derm…		No	No	Commercial dog food,Homemade cooked diet	Suburban areas (population >2,500 but less than <500,000)	Yes	0	0	0	0	0	10	8	0	5	0	3	3	2	2	2	0	5	40
2020-11-29 17:41:27	2020-11-29 17:47:19	100	True	2020-11-29 17:47:19	R_3q84xMhj2yttRLQ	anonymous	I agree	Living	3	11 to <13 years	5 to <8 years	Female spayed (fixed)	10-35 pounds	Average	Moderate energy (45- 90 minutes of outdoor activity per day)	French Bulldog	Digestive system issues (dental disease, megaesophagus, gastroesophageal reflux, food sensitivities, inflammatory bowel disease, pica, chronic pancreatitis, chronic diarrhea or vomiting)		No	No	Commercial dog food,Homemade cooked diet	Urban area (metropolitan area with population >500,000 but <1,000,000)	No	2	0	0	2	0	0	0	0	0	0	0	0	0	0	0	0	3	7
2020-11-23 12:00:30	2020-11-23 12:04:16	93	False	2020-11-30 12:04:38	R_1gGvpsmqhOsJUJG	anonymous	I agree	Living	1	13 to <15 years	>10 years	Male castrated (fixed)	10-35 pounds	Average	Moderate energy (45- 90 minutes of outdoor activity per day)	German Pinscher	Digestive system issues (dental disease, megaesophagus, gastroesophageal reflux, food sensitivities, inflammatory bowel disease, pica, chronic pancreatitis, chronic diarrhea or vomiting),Sensory dysfunction (vision or hearing impairment/loss)		I don't know	No	Commercial dog food	Suburban areas (population >2,500 but less than <500,000)	No
2020-11-23 11:24:05	2020-11-23 15:08:19	100	True	2020-11-23 15:08:19	R_2UctN4aw0yZyOET	anonymous	I agree	Living	3	8 to <11 years	8 to <10 years	Male intact (unaltered)	>75 pounds	Average	Moderate energy (45- 90 minutes of outdoor activity per day)	German Shepherd Dog	Other	Dislocated vertebrae from a car accident	No	No	Commercial dog food,Homemade cooked diet	Urban area (metropolitan area with population >500,000 but <1,000,000)	No	0	0	0	0	0	0	0	0	0	0	0	0	0	0	0	0	0	0
2020-11-23 18:09:29	2020-11-23 18:12:49	100	True	2020-11-23 18:12:49	R_3g19uXCJn3skt39	anonymous	I agree	Living	1	8 to <11 years	5 to <8 years	Male castrated (fixed)	56-75 pounds	Average	Moderate energy (45- 90 minutes of outdoor activity per day)	German Shepherd Dog	Musculoskeletal disease (arthritis, previously broken bone that didn't heal appropriately, congenital malformation, or any disease that affects mobility),Ongoing behavior issues since puppy or young adult (aggression, separation anxiety, submissive/anxious urination, etc)		No	No	Commercial dog food,Homemade cooked diet,Raw diet	Urban area (metropolitan area with population >500,000 but <1,000,000)	No	0	0	0	0	0	0	0	0	0	0	0	0	0	0	0	0	0	0
2020-11-23 18:32:35	2020-11-23 18:38:13	100	True	2020-11-23 18:38:14	R_2dyYiQIHpx0Wwe7	anonymous	I agree	Living	1	8 to <11 years	8 to <10 years	Male intact (unaltered)	56-75 pounds	Average	Moderate energy (45- 90 minutes of outdoor activity per day)	German Shepherd Dog	Dermatologic disease (skin allergies, chronic ear/skin infections, etc)		No	No	Commercial dog food	Rural areas (population <2,500)	No	0	0	0	0	0	0	0	0	0	0	0	0	0	0	0	0	0	0
2020-11-24 07:33:24	2020-11-24 07:38:13	100	True	2020-11-24 07:38:13	R_3pZx6tsw6ZdyPFn	anonymous	I agree	Living	2	8 to <11 years	8 to <10 years	Female spayed (fixed)	56-75 pounds	Average	Moderate energy (45- 90 minutes of outdoor activity per day)	German Shepherd Dog	Neoplasia (Cancer- malignant or aggressive forms)		No	No	Commercial dog food	Suburban areas (population >2,500 but less than <500,000)	No	0	0	0	0	0	0	0	0	0	0	0	0	0	0	0	0	0	0
2020-11-25 08:48:24	2020-11-25 08:55:29	100	True	2020-11-25 08:55:29	R_3suLYeIJdchPceF	anonymous	I agree	Living	1	8 to <11 years	8 to <10 years	Female spayed (fixed)	>75 pounds	Average	Moderate energy (45- 90 minutes of outdoor activity per day)	German Shepherd Dog	No underlying conditions/Healthy		No	No	Commercial dog food	Suburban areas (population >2,500 but less than <500,000)	No	0	0	0	0	0	0	0	0	0	0	0	0	0	0	0	0	0	0
2020-11-25 22:21:29	2020-11-25 22:24:38	100	True	2020-11-25 22:24:38	R_23X2tj40nU4FYeD	anonymous	I agree	Living	1	8 to <11 years	5 to <8 years	Male castrated (fixed)	56-75 pounds	Average	High energy (>90 minutes of outdoor activity per day)	German Shepherd Dog	Other	Cushings	No	No	Commercial dog food	Rural areas (population <2,500)	No	0	0	0	0	0	0	0	0	0	0	0	0	0	0	0	0	0	0
2020-11-26 13:35:20	2020-11-26 13:41:51	100	True	2020-11-26 13:41:51	R_AbL3HnfRDvMizgR	anonymous	I agree	Living	3	8 to <11 years	5 to <8 years	Male castrated (fixed)	56-75 pounds	Average	Low energy (<45 minutes of outdoor activity per day)	German Shepherd Dog	Digestive system issues (dental disease, megaesophagus, gastroesophageal reflux, food sensitivities, inflammatory bowel disease, pica, chronic pancreatitis, chronic diarrhea or vomiting),Musculoskeletal disease (arthritis, previously broken bone that didn't heal appropriately, congenital malformation, or any disease that affects mobility),Other	Gums inflammation and hip displasia	No	No	Commercial dog food	Suburban areas (population >2,500 but less than <500,000)	No	0	0	0	0	0	0	0	0	0	0	0	0	0	0	0	0	0	0
2020-11-24 05:32:14	2020-11-24 05:38:10	100	True	2020-11-24 05:38:10	R_u1B6UOXyGic0TiV	anonymous	I agree	Living	3	13 to <15 years	5 to <8 years	Female spayed (fixed)	36-55 pounds	Average	Moderate energy (45- 90 minutes of outdoor activity per day)	German Shepherd Dog	Musculoskeletal disease (arthritis, previously broken bone that didn't heal appropriately, congenital malformation, or any disease that affects mobility),Sensory dysfunction (vision or hearing impairment/loss)		No	No	Commercial dog food	Suburban areas (population >2,500 but less than <500,000)	No	0	0	0	0	0	0	0	0	0	0	0	0	0	0	0	0	0	0
2020-11-24 16:19:26	2020-11-24 16:22:07	100	True	2020-11-24 16:22:08	R_2UarevzLMGyqQuM	anonymous	I agree	Living	2	11 to <13 years	>10 years	Male castrated (fixed)	>75 pounds	Average	Low energy (<45 minutes of outdoor activity per day)	German Shepherd Dog	Digestive system issues (dental disease, megaesophagus, gastroesophageal reflux, food sensitivities, inflammatory bowel disease, pica, chronic pancreatitis, chronic diarrhea or vomiting),Musculoskeletal disease (arthritis, previously broken bone that didn't heal appropriately, congenital malformation, or any disease that affects mobility),Ongoing behavior issues since puppy or young adult (aggres…		No	No	Commercial dog food	Suburban areas (population >2,500 but less than <500,000)	No	0	0	0	0	0	0	0	0	0	0	0	0	0	0	0	0	0	0
2020-11-24 22:18:00	2020-11-24 22:23:43	100	True	2020-11-24 22:23:43	R_2YftybVVKIcMOuo	anonymous	I agree	Living	2	11 to <13 years	>10 years	Female intact (unaltered)	>75 pounds	Average	Moderate energy (45- 90 minutes of outdoor activity per day)	German Shepherd Dog	Musculoskeletal disease (arthritis, previously broken bone that didn't heal appropriately, congenital malformation, or any disease that affects mobility)		No	No	Commercial dog food	Rural areas (population <2,500)	No	0	0	0	0	0	0	0	0	0	0	0	0	0	0	0	0	0	0
2020-11-23 16:55:05	2020-11-23 17:29:53	100	True	2020-11-23 17:29:53	R_2qsArY80mKffIoZ	anonymous	I agree	Living	1	8 to <11 years	8 to <10 years	Female spayed (fixed)	>75 pounds	Average	Low energy (<45 minutes of outdoor activity per day)	German Shepherd Dog	Musculoskeletal disease (arthritis, previously broken bone that didn't heal appropriately, congenital malformation, or any disease that affects mobility)		No	No	Commercial dog food	Large Urban areas (large metropolitan area with population >1,000,000)	No	0	0	0	0	0	0	0	0	0	0	0	2	0	0	0	0	0	2
2020-12-11 12:41:45	2020-12-11 12:45:58	100	True	2020-12-11 12:45:59	R_20M8WM9RjYuCwww	anonymous	I agree	Living	2	11 to <13 years	>10 years	Male castrated (fixed)	56-75 pounds	Overweight	Moderate energy (45- 90 minutes of outdoor activity per day)	German Shepherd Dog	Sensory dysfunction (vision or hearing impairment/loss),Ongoing behavior issues since puppy or young adult (aggression, separation anxiety, submissive/anxious urination, etc),Other	TPLO in both knees	No	No	Commercial dog food	Suburban areas (population >2,500 but less than <500,000)	No	2	0	0	0	0	0	0	0	0	0	0	0	0	0	0	0	0	2
2020-11-23 11:08:38	2020-11-23 11:13:51	100	True	2020-11-23 11:13:52	R_ULb4usxpey6Wl7r	anonymous	I agree	Living	2	8 to <11 years	8 to <10 years	Female spayed (fixed)	56-75 pounds	Average	Low energy (<45 minutes of outdoor activity per day)	German Shepherd Dog	Musculoskeletal disease (arthritis, previously broken bone that didn't heal appropriately, congenital malformation, or any disease that affects mobility)		No	No	Commercial dog food	Suburban areas (population >2,500 but less than <500,000)	No	0	0	0	0	0	0	0	0	0	0	2	2	0	0	0	0	0	4
2020-11-24 09:10:33	2020-11-24 09:15:50	100	True	2020-11-24 09:15:51	R_6XSnHHG8yilArDz	anonymous	I agree	Living	>6	8 to <11 years	8 to <10 years	Male intact (unaltered)	>75 pounds	Thin	High energy (>90 minutes of outdoor activity per day)	German Shepherd Dog	Digestive system issues (dental disease, megaesophagus, gastroesophageal reflux, food sensitivities, inflammatory bowel disease, pica, chronic pancreatitis, chronic diarrhea or vomiting)		No	No	Commercial dog food	Rural areas (population <2,500)	No	0	0	0	0	0	0	0	0	0	0	0	0	0	0	2	2	0	4
2020-11-23 13:55:46	2020-11-23 13:59:52	100	True	2020-11-23 13:59:53	R_3kMVN64qOeOUnDn	anonymous	I agree	Living	1	8 to <11 years	8 to <10 years	Female spayed (fixed)	36-55 pounds	Average	High energy (>90 minutes of outdoor activity per day)	German Shepherd Dog	No underlying conditions/Healthy		No	No	Commercial dog food	Suburban areas (population >2,500 but less than <500,000)	No	0	0	0	0	0	0	0	0	0	0	0	0	0	3	2	0	0	5
2020-11-23 11:19:24	2020-11-23 11:22:56	100	True	2020-11-23 11:22:57	R_1rw8HAKYHR5Avu6	anonymous	I agree	Living	2	8 to <11 years	>10 years	Male castrated (fixed)	56-75 pounds	Average	Moderate energy (45- 90 minutes of outdoor activity per day)	German Shepherd Dog	Musculoskeletal disease (arthritis, previously broken bone that didn't heal appropriately, congenital malformation, or any disease that affects mobility),Neoplasia (Cancer- malignant or aggressive forms)		No	No	Commercial dog food	Suburban areas (population >2,500 but less than <500,000)	No	0	0	0	0	0	0	0	0	0	0	3	3	0	0	0	0	0	6
2020-11-23 14:02:56	2020-11-23 14:07:19	100	True	2020-11-23 14:07:19	R_1hKD2cOyifICpxp	anonymous	I agree	Living	2	8 to <11 years	8 to <10 years	Male castrated (fixed)	>75 pounds	Average	Moderate energy (45- 90 minutes of outdoor activity per day)	German Shepherd Dog	Musculoskeletal disease (arthritis, previously broken bone that didn't heal appropriately, congenital malformation, or any disease that affects mobility)		No	No	Commercial dog food	Suburban areas (population >2,500 but less than <500,000)	No	0	0	0	0	0	0	0	0	2	2	2	0	0	0	0	0	0	6
2020-11-29 08:40:34	2020-11-29 08:46:02	100	True	2020-11-29 08:46:03	R_1pAy49HdgXobA5B	anonymous	I agree	Living	1	11 to <13 years	>10 years	Male castrated (fixed)	>75 pounds	Average	Moderate energy (45- 90 minutes of outdoor activity per day)	German Shepherd Dog	Musculoskeletal disease (arthritis, previously broken bone that didn't heal appropriately, congenital malformation, or any disease that affects mobility)		No	No	Commercial dog food,Homemade cooked diet	Suburban areas (population >2,500 but less than <500,000)	No	0	0	0	0	0	0	0	2	2	2	0	0	0	0	2	0	0	8
2020-11-23 11:36:26	2020-11-23 11:40:39	100	True	2020-11-23 11:40:39	R_rqYnFu22WMZv6Fj	anonymous	I agree	Living	1	8 to <11 years	8 to <10 years	Female spayed (fixed)	>75 pounds	Average	Moderate energy (45- 90 minutes of outdoor activity per day)	German Shepherd Dog	Dermatologic disease (skin allergies, chronic ear/skin infections, etc)		No	No	Commercial dog food	Suburban areas (population >2,500 but less than <500,000)	No	0	0	0	0	2	0	0	0	2	3	0	0	2	0	0	0	0	9
2020-11-23 11:25:00	2020-11-23 11:28:10	100	True	2020-11-23 11:28:10	R_DbE0im2pyzWotmF	email	I agree	Living	1	11 to <13 years	8 to <10 years	Female spayed (fixed)	56-75 pounds	Average	Moderate energy (45- 90 minutes of outdoor activity per day)	German Shepherd Dog	Musculoskeletal disease (arthritis, previously broken bone that didn't heal appropriately, congenital malformation, or any disease that affects mobility),Dermatologic disease (skin allergies, chronic ear/skin infections, etc)		No	No	Commercial dog food	Suburban areas (population >2,500 but less than <500,000)	No	0	0	0	0	0	4	0	0	3	0	0	0	2	0	0	0	0	9
2020-11-23 11:14:12	2020-11-23 11:17:30	100	True	2020-11-23 11:17:31	R_2SJof5lE3NMNvAc	anonymous	I agree	Living	2	8 to <11 years	8 to <10 years	Male castrated (fixed)	>75 pounds	Thin	Low energy (<45 minutes of outdoor activity per day)	German Shepherd Dog	Digestive system issues (dental disease, megaesophagus, gastroesophageal reflux, food sensitivities, inflammatory bowel disease, pica, chronic pancreatitis, chronic diarrhea or vomiting)		No	No	Commercial dog food	Suburban areas (population >2,500 but less than <500,000)	No	0	0	0	0	0	0	8	0	0	0	0	3	0	0	0	0	0	11
2020-11-23 14:22:08	2020-11-23 14:25:39	100	True	2020-11-23 14:25:40	R_2v6Tzqc70maQTBx	anonymous	I agree	Living	1	8 to <11 years	8 to <10 years	Male castrated (fixed)	>75 pounds	Average	Moderate energy (45- 90 minutes of outdoor activity per day)	German Shepherd Dog	No underlying conditions/Healthy		No	No	Commercial dog food	Suburban areas (population >2,500 but less than <500,000)	No	2	2	0	0	0	0	0	2	0	4	0	2	0	0	0	0	0	12
2020-11-23 11:13:22	2020-11-23 11:17:41	100	True	2020-11-23 11:17:41	R_3gXZMWgWQ6xHFRM	anonymous	I agree	Living	1	8 to <11 years	>10 years	Female spayed (fixed)	>75 pounds	Overweight	Low energy (<45 minutes of outdoor activity per day)	German Shepherd Dog	Digestive system issues (dental disease, megaesophagus, gastroesophageal reflux, food sensitivities, inflammatory bowel disease, pica, chronic pancreatitis, chronic diarrhea or vomiting),Musculoskeletal disease (arthritis, previously broken bone that didn't heal appropriately, congenital malformation, or any disease that affects mobility),Sensory dysfunction (vision or hearing impairment/loss),Ot…	Diabetes and totally blind	No	No	Commercial dog food	Urban area (metropolitan area with population >500,000 but <1,000,000)	No	0	0	0	0	0	0	10	2	2	0	0	0	0	0	0	0	0	14
2020-11-24 06:16:44	2020-11-24 06:27:59	100	True	2020-11-24 06:28:00	R_3rLZbafG1NQFl3W	anonymous	I agree	Living	1	11 to <13 years	>10 years	Male castrated (fixed)	>75 pounds	Average	Moderate energy (45- 90 minutes of outdoor activity per day)	German Shepherd Dog	Musculoskeletal disease (arthritis, previously broken bone that didn't heal appropriately, congenital malformation, or any disease that affects mobility),Ongoing behavior issues since puppy or young adult (aggression, separation anxiety, submissive/anxious urination, etc),Other	Perianal fistula; limited range of motion back right leg. Aggression toward other dogs but not people.	No	No	Commercial dog food	Suburban areas (population >2,500 but less than <500,000)	No	0	0	0	0	0	10	0	2	2	0	0	0	0	0	0	0	0	14
2020-12-02 10:25:20	2020-12-02 10:29:08	100	True	2020-12-02 10:29:08	R_2EH2LbpbP711LSZ	anonymous	I agree	Living	1	8 to <11 years	8 to <10 years	Female spayed (fixed)	>75 pounds	Average	Moderate energy (45- 90 minutes of outdoor activity per day)	German Shepherd Dog	Digestive system issues (dental disease, megaesophagus, gastroesophageal reflux, food sensitivities, inflammatory bowel disease, pica, chronic pancreatitis, chronic diarrhea or vomiting),Dermatologic disease (skin allergies, chronic ear/skin infections, etc)		No	No	Commercial dog food	Suburban areas (population >2,500 but less than <500,000)	No	0	0	2	0	0	6	0	0	0	0	0	0	3	0	2	0	3	16
2020-11-28 12:01:17	2020-11-28 12:05:11	100	True	2020-11-28 12:05:11	R_22XlC3E8qiEt228	anonymous	I agree	Living	3	8 to <11 years	1 to <3 years	Male castrated (fixed)	>75 pounds	Average	Low energy (<45 minutes of outdoor activity per day)	German Shepherd Dog	Digestive system issues (dental disease, megaesophagus, gastroesophageal reflux, food sensitivities, inflammatory bowel disease, pica, chronic pancreatitis, chronic diarrhea or vomiting),Musculoskeletal disease (arthritis, previously broken bone that didn't heal appropriately, congenital malformation, or any disease that affects mobility),Sensory dysfunction (vision or hearing impairment/loss),De…		I don't know	No	Commercial dog food	Urban area (metropolitan area with population >500,000 but <1,000,000)	No	2	2	2	0	0	0	0	3	3	2	0	0	2	0	2	0	0	18
2020-11-27 06:33:38	2020-11-27 06:47:02	100	True	2020-11-27 06:47:03	R_3IXpCuZOj52n0LM	anonymous	I agree	Living	1	8 to <11 years	1 to <3 years	Female spayed (fixed)	56-75 pounds	Average	Moderate energy (45- 90 minutes of outdoor activity per day)	German Shepherd Dog	Musculoskeletal disease (arthritis, previously broken bone that didn't heal appropriately, congenital malformation, or any disease that affects mobility),Sensory dysfunction (vision or hearing impairment/loss),Dermatologic disease (skin allergies, chronic ear/skin infections, etc),Ongoing behavior issues since puppy or young adult (aggression, separation anxiety, submissive/anxious urination, etc)		I don't know	No	Commercial dog food	Suburban areas (population >2,500 but less than <500,000)	No	0	0	0	0	0	0	10	2	0	2	0	2	3	0	0	0	0	19
2020-11-23 12:34:15	2020-11-23 12:47:25	100	True	2020-11-23 12:47:25	R_3QJhx7xa4j7MrXa	anonymous	I agree	Living	1	11 to <13 years	>10 years	Male castrated (fixed)	56-75 pounds	Thin	Low energy (<45 minutes of outdoor activity per day)	German Shepherd Dog	Musculoskeletal disease (arthritis, previously broken bone that didn't heal appropriately, congenital malformation, or any disease that affects mobility),Other	Licking skin and paws	No	No	Homemade cooked diet	Suburban areas (population >2,500 but less than <500,000)	No	0	0	0	0	0	4	4	3	2	2	0	0	2	0	2	0	0	19
2020-11-26 07:49:39	2020-11-26 07:54:08	100	True	2020-11-26 07:54:08	R_3017B7HUftNgoNI	anonymous	I agree	Living	1	11 to <13 years	<6 months	Male castrated (fixed)	56-75 pounds	Thin	Low energy (<45 minutes of outdoor activity per day)	German Shepherd Dog	Digestive system issues (dental disease, megaesophagus, gastroesophageal reflux, food sensitivities, inflammatory bowel disease, pica, chronic pancreatitis, chronic diarrhea or vomiting),Sensory dysfunction (vision or hearing impairment/loss),Neoplasia (Cancer- malignant or aggressive forms)		No	No	Commercial dog food,Homemade cooked diet	Suburban areas (population >2,500 but less than <500,000)	No	0	0	0	2	0	0	4	2	2	2	2	2	2	0	2	0	0	20
2020-11-23 13:25:47	2020-11-23 13:29:52	100	True	2020-11-23 13:29:52	R_3RlPXLipvm0Vzwa	anonymous	I agree	Living	1	8 to <11 years	>10 years	Male castrated (fixed)	>75 pounds	Overweight	Low energy (<45 minutes of outdoor activity per day)	German Shepherd Dog	Digestive system issues (dental disease, megaesophagus, gastroesophageal reflux, food sensitivities, inflammatory bowel disease, pica, chronic pancreatitis, chronic diarrhea or vomiting),Endocrinopathies (hypothyroidism, diabetes, cushing's disease, addison's disease, insulinoma, etc),Musculoskeletal disease (arthritis, previously broken bone that didn't heal appropriately, congenital malformatio…		No	No	Commercial dog food,Homemade cooked diet	Suburban areas (population >2,500 but less than <500,000)	No	0	0	4	0	0	0	10	5	0	0	0	0	0	0	0	0	3	22
2020-11-24 11:39:00	2020-11-24 11:46:05	100	True	2020-11-24 11:46:05	R_4NnPoee2bsujTBn	anonymous	I agree	Living	4	8 to <11 years	3 to <5 years	Male castrated (fixed)	56-75 pounds	Average	Low energy (<45 minutes of outdoor activity per day)	German Shepherd Dog	Digestive system issues (dental disease, megaesophagus, gastroesophageal reflux, food sensitivities, inflammatory bowel disease, pica, chronic pancreatitis, chronic diarrhea or vomiting)		No	No	Commercial dog food	Suburban areas (population >2,500 but less than <500,000)	No	5	0	0	5	2	0	10	0	0	2	0	0	0	0	0	0	0	24
2020-11-23 11:53:50	2020-11-23 11:58:32	100	True	2020-11-23 11:58:32	R_31ZU64dr5JnnpwX	anonymous	I agree	Living	3	13 to <15 years	>10 years	Female spayed (fixed)	56-75 pounds	Average	Low energy (<45 minutes of outdoor activity per day)	German Shepherd Dog	Neurologic disease (seizures, brain tumor, stroke, balance issues (vestibular disease), congenital malformations of the brain/spinal cord, spinal cord or disc disease, sleep disorders),Ongoing behavior issues since puppy or young adult (aggression, separation anxiety, submissive/anxious urination, etc)		No	No	Commercial dog food	Suburban areas (population >2,500 but less than <500,000)	No	5	0	0	5	5	10	4	0	0	5	4	0	0	0	0	0	0	38
2020-11-23 20:09:35	2020-11-23 20:16:23	100	True	2020-11-23 20:16:24	R_2b1n60xgIBw1PmX	anonymous	I agree	Living	2	8 to <11 years	3 to <5 years	Male castrated (fixed)	>75 pounds	Average	Low energy (<45 minutes of outdoor activity per day)	German Shepherd Dog	Digestive system issues (dental disease, megaesophagus, gastroesophageal reflux, food sensitivities, inflammatory bowel disease, pica, chronic pancreatitis, chronic diarrhea or vomiting),Sensory dysfunction (vision or hearing impairment/loss)		I don't know	Yes	Commercial dog food	Suburban areas (population >2,500 but less than <500,000)	No	5	3	5	5	4	10	10	4	5	5	4	2	0	0	0	0	0	62
2020-11-24 08:19:29	2020-11-24 08:25:16	100	True	2020-11-24 08:25:17	R_VPQXIbHqPqPNBMl	anonymous	I agree	Living	2	8 to <11 years	5 to <8 years	Female spayed (fixed)	56-75 pounds	Average	High energy (>90 minutes of outdoor activity per day)	German Shorthaired Pointer	Dermatologic disease (skin allergies, chronic ear/skin infections, etc),Ongoing behavior issues since puppy or young adult (aggression, separation anxiety, submissive/anxious urination, etc)		No	No	Commercial dog food	Suburban areas (population >2,500 but less than <500,000)	No	0	0	0	0	0	0	0	0	0	0	0	0	0	0	0	0	0	0
2020-11-23 19:30:55	2020-11-23 19:34:55	100	True	2020-11-23 19:34:55	R_32M9KlpsvwRJpsx	anonymous	I agree	Living	3	8 to <11 years	>10 years	Female spayed (fixed)	36-55 pounds	Average	Moderate energy (45- 90 minutes of outdoor activity per day)	German Shorthaired Pointer	Urinary disease (urinary tract infections, urinary crystals/stones, kidney disease, etc),Musculoskeletal disease (arthritis, previously broken bone that didn't heal appropriately, congenital malformation, or any disease that affects mobility)		No	No	Commercial dog food	Rural areas (population <2,500)	No	0	0	0	0	0	0	0	0	0	2	0	0	0	0	0	0	0	2
2020-11-24 13:12:00	2020-11-24 13:13:55	100	True	2020-11-24 13:13:56	R_3iyt7v2PDTJuqai	anonymous	I agree	Living	2	8 to <11 years	5 to <8 years	Male castrated (fixed)	56-75 pounds	Average	Moderate energy (45- 90 minutes of outdoor activity per day)	German Shorthaired Pointer	No underlying conditions/Healthy		No	No	Commercial dog food	Suburban areas (population >2,500 but less than <500,000)	No	0	0	0	0	0	0	0	0	0	0	0	0	2	0	0	0	0	2
2020-11-23 13:10:42	2020-11-23 13:14:23	100	True	2020-11-23 13:14:23	R_2QnAQh9phg66sRy	anonymous	I agree	Living	3	8 to <11 years	8 to <10 years	Female spayed (fixed)	36-55 pounds	Average	Moderate energy (45- 90 minutes of outdoor activity per day)	German Shorthaired Pointer	Ongoing behavior issues since puppy or young adult (aggression, separation anxiety, submissive/anxious urination, etc)		No	No	Commercial dog food	Large Urban areas (large metropolitan area with population >1,000,000)	No	0	0	0	0	0	0	0	0	0	0	0	2	0	2	0	0	0	4
2020-11-23 13:21:44	2020-11-23 13:25:53	100	True	2020-11-23 13:25:53	R_AcAjDvDWoF8JAVr	anonymous	I agree	Living	2	8 to <11 years	>10 years	Male castrated (fixed)	>75 pounds	Average	Moderate energy (45- 90 minutes of outdoor activity per day)	German Shorthaired Pointer	Musculoskeletal disease (arthritis, previously broken bone that didn't heal appropriately, congenital malformation, or any disease that affects mobility)		Yes	No	Commercial dog food	Suburban areas (population >2,500 but less than <500,000)	No	0	0	0	0	0	0	0	0	2	0	0	3	3	0	0	0	0	8
2020-11-23 17:22:23	2020-11-23 17:39:04	100	True	2020-11-23 17:39:04	R_sR809YVpPA99icV	anonymous	I agree	Living	1	8 to <11 years	8 to <10 years	Female spayed (fixed)	36-55 pounds	Average	Moderate energy (45- 90 minutes of outdoor activity per day)	German Shorthaired Pointer	Digestive system issues (dental disease, megaesophagus, gastroesophageal reflux, food sensitivities, inflammatory bowel disease, pica, chronic pancreatitis, chronic diarrhea or vomiting),Other	Recently, she has been developing some fatty lumps along her sides and belly. They have been checked by the vet, and don't bring up too much concern. She has also been having more joint sensitivity and leg pain as a result of old age. She is much more prone to mildly injuring her legs now.	No	No	Commercial dog food	Suburban areas (population >2,500 but less than <500,000)	No	0	0	0	0	0	4	6	0	0	3	2	0	0	0	0	0	0	15
2020-11-23 14:27:33	2020-11-23 14:35:12	100	True	2020-11-23 14:35:13	R_1CBm5TCykah8Tl8	anonymous	I agree	Living	2	15 to <17 years	>10 years	Female spayed (fixed)	36-55 pounds	Average	Low energy (<45 minutes of outdoor activity per day)	German Shorthaired Pointer	Other	mammary tumor removed; spinal damage 3yrs ago	No	No	Commercial dog food	Suburban areas (population >2,500 but less than <500,000)	No	5	5	5	5	3	10	10	4	3	5	3	2	4	2	3	2	4	75
2020-11-23 12:08:45	2020-11-23 12:18:16	100	True	2020-11-23 12:18:17	R_3l0M7E2eWLTimYh	anonymous	I agree	Living	2	13 to <15 years	>10 years	Male castrated (fixed)	56-75 pounds	Average	Moderate energy (45- 90 minutes of outdoor activity per day)	German Shorthaired Pointer	Urinary disease (urinary tract infections, urinary crystals/stones, kidney disease, etc),Neurologic disease (seizures, brain tumor, stroke, balance issues (vestibular disease), congenital malformations of the brain/spinal cord, spinal cord or disc disease, sleep disorders)		No	No	Commercial dog food	Rural areas (population <2,500)	No	0	0	0	0	0	4	8	2	3	0	0	0	0	0	0	0	2	19
2020-11-24 21:57:17	2020-11-24 22:07:37	100	True	2020-11-24 22:07:37	R_ujGNYga4LIaKH1n	anonymous	I agree	Living	1	13 to <15 years	>10 years	Female spayed (fixed)	56-75 pounds	Average	Moderate energy (45- 90 minutes of outdoor activity per day)	German Shorthaired Pointer	Digestive system issues (dental disease, megaesophagus, gastroesophageal reflux, food sensitivities, inflammatory bowel disease, pica, chronic pancreatitis, chronic diarrhea or vomiting),Urinary disease (urinary tract infections, urinary crystals/stones, kidney disease, etc)		No	No	Commercial dog food	Suburban areas (population >2,500 but less than <500,000)	No	0	0	0	0	3	6	8	0	3	0	0	0	0	2	0	0	0	22
2020-11-23 16:29:16	2020-11-23 16:36:30	100	True	2020-11-23 16:36:31	R_WvULSG000eAOXrb	anonymous	I agree	Living	1	13 to <15 years	>10 years	Female spayed (fixed)	36-55 pounds	Average	Low energy (<45 minutes of outdoor activity per day)	German Shorthaired Pointer	Urinary disease (urinary tract infections, urinary crystals/stones, kidney disease, etc),Sensory dysfunction (vision or hearing impairment/loss),Other	She is susceptible to aspiration phenomena, so on medication for the rest of her life	No	No	Commercial dog food,Homemade cooked diet	Suburban areas (population >2,500 but less than <500,000)	No	0	0	0	4	2	10	10	0	4	0	0	0	5	5	5	4	4	53
2020-12-08 21:49:13	2020-12-08 21:56:26	100	True	2020-12-08 21:56:26	R_3QD9peQRgzsHbQg	anonymous	I agree	Living	2	13 to <15 years	5 to <8 years	Male castrated (fixed)	56-75 pounds	Average	Moderate energy (45- 90 minutes of outdoor activity per day)	German Shorthaired Pointer	Digestive system issues (dental disease, megaesophagus, gastroesophageal reflux, food sensitivities, inflammatory bowel disease, pica, chronic pancreatitis, chronic diarrhea or vomiting),Heart or lung disease (dilated cardiomyopathy, arrhythmia, pulmonary hypertension, recurrent pneumonia, chronic bronchitis, etc),Musculoskeletal disease (arthritis, previously broken bone that didn't heal appropr…	Several lipomas	I don't know	No	Commercial dog food,Homemade cooked diet	Suburban areas (population >2,500 but less than <500,000)	No	5	5	4	5	5	6	10	2	4	5	2	2	0	0	0	0	3	58
2020-11-24 09:02:27	2020-11-24 09:08:16	100	True	2020-11-24 09:08:17	R_3IS7JuC2Rr95PO7	anonymous	I agree	Living	2	11 to <13 years	>10 years	Male castrated (fixed)	56-75 pounds	Average	Low energy (<45 minutes of outdoor activity per day)	German Shorthaired Pointer	Endocrinopathies (hypothyroidism, diabetes, cushing's disease, addison's disease, insulinoma, etc),Musculoskeletal disease (arthritis, previously broken bone that didn't heal appropriately, congenital malformation, or any disease that affects mobility),Dermatologic disease (skin allergies, chronic ear/skin infections, etc),Neoplasia (Cancer- malignant or aggressive forms)		No	No	Commercial dog food	Rural areas (population <2,500)	No	0	0	0	0	0	0	0	0	5	0	5	0	0	0	0	0	5	15
2020-11-24 22:06:44	2020-11-24 22:29:40	100	True	2020-11-24 22:29:40	R_1CycN8fb4Q0Drbn	anonymous	I agree	Living	2	13 to <15 years	>10 years	Female spayed (fixed)	56-75 pounds	Average	Moderate energy (45- 90 minutes of outdoor activity per day)	German Wirehaired Pointer	Other	Border line liver enzymes	No	No	Commercial dog food	Rural areas (population <2,500)	No	0	0	0	0	0	0	0	0	0	2	0	0	2	0	0	0	0	4
2020-11-24 22:30:14	2020-11-24 22:35:54	100	True	2020-11-24 22:35:55	R_2OJU3zc2hGLJQuv	anonymous	I agree	Living	2	13 to <15 years	>10 years	Female spayed (fixed)	56-75 pounds	Overweight	Moderate energy (45- 90 minutes of outdoor activity per day)	German Wirehaired Pointer	Musculoskeletal disease (arthritis, previously broken bone that didn't heal appropriately, congenital malformation, or any disease that affects mobility),Other	ACL surgery- 5 years ago	No	No	Commercial dog food	Rural areas (population <2,500)	No	0	0	0	0	0	10	8	0	0	0	0	0	0	0	0	0	0	18
2020-11-23 13:49:04	2020-11-23 13:52:52	100	True	2020-11-23 13:52:52	R_2S0J4CYicqju8HF	anonymous	I agree	Living	1	8 to <11 years	8 to <10 years	Male intact (unaltered)	>75 pounds	Average	Moderate energy (45- 90 minutes of outdoor activity per day)	Giant Schnauzer	Digestive system issues (dental disease, megaesophagus, gastroesophageal reflux, food sensitivities, inflammatory bowel disease, pica, chronic pancreatitis, chronic diarrhea or vomiting)		No	No	Commercial dog food	Suburban areas (population >2,500 but less than <500,000)	Yes	0	0	0	0	0	0	0	0	0	0	0	0	0	0	0	0	0	0
2020-11-23 12:11:45	2020-11-23 12:16:22	100	True	2020-11-23 12:16:22	R_1q357xSdW4UfamH	anonymous	I agree	Living	5	11 to <13 years	>10 years	Female spayed (fixed)	56-75 pounds	Average	Moderate energy (45- 90 minutes of outdoor activity per day)	Giant Schnauzer	Other	Has developed several small growths of cells around body over lifespan. Have never gotten them tested but I assume they are benign as some have existed for years.	No	No	Raw diet	Rural areas (population <2,500)	Yes	0	0	0	0	0	0	4	0	0	0	0	0	0	0	0	0	0	4
2020-11-23 11:08:52	2020-11-23 11:11:59	100	True	2020-11-23 11:11:59	R_vP8omd5HSLV1J8B	anonymous	I agree	Living	1	11 to <13 years	>10 years	Male intact (unaltered)	>75 pounds	Average	Low energy (<45 minutes of outdoor activity per day)	Giant Schnauzer	Heart or lung disease (dilated cardiomyopathy, arrhythmia, pulmonary hypertension, recurrent pneumonia, chronic bronchitis, etc),Musculoskeletal disease (arthritis, previously broken bone that didn't heal appropriately, congenital malformation, or any disease that affects mobility),Dermatologic disease (skin allergies, chronic ear/skin infections, etc)		No	No	Commercial dog food	Suburban areas (population >2,500 but less than <500,000)	No	0	0	0	0	0	6	0	0	0	0	0	0	0	0	0	0	0	6
2020-11-23 11:13:58	2020-11-23 11:18:57	100	True	2020-11-23 11:18:57	R_3MnadC1uXbf454Z	anonymous	I agree	Living	2	8 to <11 years	>10 years	Male castrated (fixed)	56-75 pounds	Average	High energy (>90 minutes of outdoor activity per day)	Golden Retriever	Neoplasia (Cancer- malignant or aggressive forms)		No	No	Commercial dog food	Suburban areas (population >2,500 but less than <500,000)	No	0	0	0	0	0	0	0	0	0	0	0	0	0	0	0	0	0	0
2020-11-23 12:48:38	2020-11-23 12:52:53	100	True	2020-11-23 12:52:53	R_3suKAK1oKi0e5gF	anonymous	I agree	Living	1	8 to <11 years	8 to <10 years	Female spayed (fixed)	>75 pounds	Overweight	Low energy (<45 minutes of outdoor activity per day)	Golden Retriever	Dermatologic disease (skin allergies, chronic ear/skin infections, etc),Neoplasia (Cancer- malignant or aggressive forms)		No	No	Commercial dog food	Suburban areas (population >2,500 but less than <500,000)	No	0	0	0	0	0	0	0	0	0	0	0	0	0	0	0	0	0	0
2020-11-23 13:05:33	2020-11-23 13:13:40	100	True	2020-11-23 13:13:40	R_1jcC1HlBiohcyyd	anonymous	I agree	Living	1	8 to <11 years	8 to <10 years	Male intact (unaltered)	>75 pounds	Average	Moderate energy (45- 90 minutes of outdoor activity per day)	Golden Retriever	No underlying conditions/Healthy		No	No	Commercial dog food	Suburban areas (population >2,500 but less than <500,000)	No	0	0	0	0	0	0	0	0	0	0	0	0	0	0	0	0	0	0
2020-11-23 14:58:32	2020-11-23 15:05:33	100	True	2020-11-23 15:05:33	R_1hKY43Ej68LA4mA	anonymous	I agree	Living	5	8 to <11 years	>10 years	Male intact (unaltered)	>75 pounds	Average	Low energy (<45 minutes of outdoor activity per day)	Golden Retriever	No underlying conditions/Healthy		No	No	Commercial dog food,Raw diet	Rural areas (population <2,500)	No	0	0	0	0	0	0	0	0	0	0	0	0	0	0	0	0	0	0
2020-11-23 15:17:03	2020-11-23 15:20:55	100	True	2020-11-23 15:20:56	R_3irvBO0Qu3UXBGq	anonymous	I agree	Living	4	8 to <11 years	8 to <10 years	Male intact (unaltered)	36-55 pounds	Thin	Moderate energy (45- 90 minutes of outdoor activity per day)	Golden Retriever	Other	hypothyroidism	No	No	Raw diet	Rural areas (population <2,500)	No	0	0	0	0	0	0	0	0	0	0	0	0	0	0	0	0	0	0
2020-11-23 16:08:46	2020-11-23 16:13:22	100	True	2020-11-23 16:13:22	R_2xLwR9wtpfujyCx	anonymous	I agree	Living	1	8 to <11 years	8 to <10 years	Male castrated (fixed)	56-75 pounds	Average	Low energy (<45 minutes of outdoor activity per day)	Golden Retriever	No underlying conditions/Healthy		No	No	Commercial dog food	Rural areas (population <2,500)	No	0	0	0	0	0	0	0	0	0	0	0	0	0	0	0	0	0	0
2020-11-23 17:38:38	2020-11-23 17:43:17	100	True	2020-11-23 17:43:17	R_2RVob079IOGVovk	anonymous	I agree	Living	5	8 to <11 years	8 to <10 years	Male intact (unaltered)	>75 pounds	Average	Moderate energy (45- 90 minutes of outdoor activity per day)	Golden Retriever	No underlying conditions/Healthy		No	No	Commercial dog food	Suburban areas (population >2,500 but less than <500,000)	No	0	0	0	0	0	0	0	0	0	0	0	0	0	0	0	0	0	0
2020-11-23 17:47:06	2020-11-23 17:50:10	100	True	2020-11-23 17:50:10	R_5auEb70zqcer6Ap	anonymous	I agree	Living	2	8 to <11 years	5 to <8 years	Male castrated (fixed)	56-75 pounds	Thin	Moderate energy (45- 90 minutes of outdoor activity per day)	Golden Retriever	No underlying conditions/Healthy		No	No	Commercial dog food	Suburban areas (population >2,500 but less than <500,000)	No	0	0	0	0	0	0	0	0	0	0	0	0	0	0	0	0	0	0
2020-11-24 13:09:03	2020-11-24 13:14:12	100	True	2020-11-24 13:14:12	R_1Qo9wxwMkwgTPkp	anonymous	I agree	Living	2	8 to <11 years	8 to <10 years	Male castrated (fixed)	56-75 pounds	Average	Low energy (<45 minutes of outdoor activity per day)	Golden Retriever	Musculoskeletal disease (arthritis, previously broken bone that didn't heal appropriately, congenital malformation, or any disease that affects mobility)		No	No	Commercial dog food	Suburban areas (population >2,500 but less than <500,000)	No	0	0	0	0	0	0	0	0	0	0	0	0	0	0	0	0	0	0
2020-11-24 19:09:56	2020-11-24 19:12:17	100	True	2020-11-24 19:12:18	R_TaMDxRYxXcyDhmN	email	I agree	Living	3	8 to <11 years	8 to <10 years	Male castrated (fixed)	56-75 pounds	Average	High energy (>90 minutes of outdoor activity per day)	Golden Retriever	Neoplasia (Cancer- malignant or aggressive forms)		No	No	Commercial dog food	Suburban areas (population >2,500 but less than <500,000)	No	0	0	0	0	0	0	0	0	0	0	0	0	0	0	0	0	0	0
2020-11-24 22:29:05	2020-11-24 22:32:58	100	True	2020-11-24 22:32:58	R_2ZKd39Ny3SAb0F6	anonymous	I agree	Living	1	8 to <11 years	8 to <10 years	Female spayed (fixed)	56-75 pounds	Average	Moderate energy (45- 90 minutes of outdoor activity per day)	Golden Retriever	Urinary disease (urinary tract infections, urinary crystals/stones, kidney disease, etc),Dermatologic disease (skin allergies, chronic ear/skin infections, etc)		No	No	Commercial dog food	Suburban areas (population >2,500 but less than <500,000)	No	0	0	0	0	0	0	0	0	0	0	0	0	0	0	0	0	0	0
2020-11-26 09:30:07	2020-11-26 09:34:56	100	True	2020-11-26 09:34:56	R_2UYNDgqqZxaO3Xo	anonymous	I agree	Living	5	8 to <11 years	8 to <10 years	Female spayed (fixed)	>75 pounds	Average	Moderate energy (45- 90 minutes of outdoor activity per day)	Golden Retriever	Musculoskeletal disease (arthritis, previously broken bone that didn't heal appropriately, congenital malformation, or any disease that affects mobility)		No	No	Commercial dog food	Rural areas (population <2,500)	No	0	0	0	0	0	0	0	0	0	0	0	0	0	0	0	0	0	0
2020-11-29 21:21:09	2020-11-29 21:26:55	100	True	2020-11-29 21:26:55	R_2EENBTOq40pygUc	anonymous	I agree	Living	1	8 to <11 years	>10 years	Male castrated (fixed)	>75 pounds	Overweight	Moderate energy (45- 90 minutes of outdoor activity per day)	Golden Retriever	Other	slight arthritis- when cold - both ACL repairs, controlled with rimadyl prn only	No	No	Commercial dog food	Rural areas (population <2,500)	No	0	0	0	0	0	0	0	0	0	0	0	0	0	0	0	0	0	0
2020-11-30 10:05:19	2020-11-30 10:27:50	100	True	2020-11-30 10:27:50	R_3rYUjpXsiJ7IdcD	anonymous	I agree	Living	2	8 to <11 years	5 to <8 years	Male castrated (fixed)	>75 pounds	Average	Low energy (<45 minutes of outdoor activity per day)	Golden Retriever	Other	diagnosed with leukemia and melanoma	No	No	Commercial dog food	Suburban areas (population >2,500 but less than <500,000)	No	0	0	0	0	0	0	0	0	0	0	0	0	0	0	0	0	0	0
2020-11-24 13:15:53	2020-11-24 13:22:27	100	True	2020-11-24 13:22:27	R_1NhrkrE8zyJfpuq	email	I agree	Living	1	13 to <15 years	>10 years	Female spayed (fixed)	56-75 pounds	Average	Moderate energy (45- 90 minutes of outdoor activity per day)	Golden Retriever	Neoplasia (Cancer- malignant or aggressive forms),Other	Has a lymphoma type growth inside her upper lip. You guys also removed her (I think) left side Thyroid back in the earlier months of 2019	No	No	Commercial dog food,Homemade cooked diet	Rural areas (population <2,500)	No	0	0	0	0	0	0	0	0	0	0	0	0	0	0	0	0	0	0
2020-11-23 11:09:47	2020-11-23 11:14:19	100	True	2020-11-23 11:14:19	R_3R4vnbEZa5NGx7Q	anonymous	I agree	Living	2	11 to <13 years	>10 years	Female spayed (fixed)	56-75 pounds	Average	Low energy (<45 minutes of outdoor activity per day)	Golden Retriever	Urinary disease (urinary tract infections, urinary crystals/stones, kidney disease, etc),Other	She has had several UTI's. She also had parathyroid surgery at CSU last spring.	No	No	Commercial dog food	Suburban areas (population >2,500 but less than <500,000)	No	0	0	0	0	0	0	0	0	0	0	0	0	0	0	0	0	0	0
2020-11-23 12:20:09	2020-11-23 12:25:02	100	True	2020-11-23 12:25:02	R_2aXpiz9U6iYRkVI	anonymous	I agree	Living	3	11 to <13 years	>10 years	Male intact (unaltered)	56-75 pounds	Average	High energy (>90 minutes of outdoor activity per day)	Golden Retriever	No underlying conditions/Healthy		No	No	Commercial dog food	Rural areas (population <2,500)	No	0	0	0	0	0	0	0	0	0	0	0	0	0	0	0	0	0	0
2020-11-23 20:33:09	2020-11-23 20:42:08	100	True	2020-11-23 20:42:08	R_1P8gvYi2iYmRZmC	anonymous	I agree	Living	1	11 to <13 years	5 to <8 years	Male castrated (fixed)	36-55 pounds	Average	Low energy (<45 minutes of outdoor activity per day)	Golden Retriever	Digestive system issues (dental disease, megaesophagus, gastroesophageal reflux, food sensitivities, inflammatory bowel disease, pica, chronic pancreatitis, chronic diarrhea or vomiting),Musculoskeletal disease (arthritis, previously broken bone that didn't heal appropriately, congenital malformation, or any disease that affects mobility),Dermatologic disease (skin allergies, chronic ear/skin inf…		No	No	Commercial dog food	Rural areas (population <2,500)	No	0	0	0	0	0	0	0	0	0	0	0	0	0	0	0	0	0	0
2020-11-26 10:13:52	2020-11-26 10:16:45	100	True	2020-11-26 10:16:45	R_1mmYTKJDXHnsN3b	anonymous	I agree	Living	2	11 to <13 years	>10 years	Female spayed (fixed)	56-75 pounds	Average	Moderate energy (45- 90 minutes of outdoor activity per day)	Golden Retriever	Musculoskeletal disease (arthritis, previously broken bone that didn't heal appropriately, congenital malformation, or any disease that affects mobility)		No	No	Commercial dog food	Rural areas (population <2,500)	No	0	0	0	0	0	0	0	0	0	0	0	0	0	0	0	0	0	0
2020-11-30 16:34:22	2020-11-30 16:37:48	100	True	2020-11-30 16:37:48	R_4OCMtINuGiAY7Id	anonymous	I agree	Living	2	11 to <13 years	>10 years	Female intact (unaltered)	36-55 pounds	Thin	Moderate energy (45- 90 minutes of outdoor activity per day)	Golden Retriever	No underlying conditions/Healthy		No	No	Homemade cooked diet,Raw diet	Suburban areas (population >2,500 but less than <500,000)	No	0	0	0	0	0	0	0	0	0	0	0	0	0	0	0	0	0	0
2020-11-25 23:11:55	2020-11-25 23:17:48	100	True	2020-11-25 23:17:49	R_3Hol2zPjJh7qgkt	anonymous	I agree	Living	2	8 to <11 years	8 to <10 years	Female spayed (fixed)	>75 pounds	Average	Moderate energy (45- 90 minutes of outdoor activity per day)	Golden Retriever	Other	double TPLO	No	No	Commercial dog food	Suburban areas (population >2,500 but less than <500,000)	Yes	0	0	0	0	0	0	0	0	2	0	0	0	0	0	0	0	0	2
2020-11-23 12:27:35	2020-11-23 12:31:50	100	True	2020-11-23 12:31:51	R_3r1ca7Us1k4wjpv	anonymous	I agree	Living	2	15 to <17 years	1 to <3 years	Male castrated (fixed)	>75 pounds	Average	Low energy (<45 minutes of outdoor activity per day)	Golden Retriever	Urinary disease (urinary tract infections, urinary crystals/stones, kidney disease, etc),Musculoskeletal disease (arthritis, previously broken bone that didn't heal appropriately, congenital malformation, or any disease that affects mobility)		I don't know	No	Commercial dog food	Suburban areas (population >2,500 but less than <500,000)	No	0	0	0	0	0	0	0	0	0	0	0	0	2	0	0	0	0	2
2020-11-23 17:43:26	2020-11-23 17:46:39	100	True	2020-11-23 17:46:39	R_3OlGRoNHR4IXBT0	anonymous	I agree	Living	5	11 to <13 years	>10 years	Female spayed (fixed)	56-75 pounds	Average	Moderate energy (45- 90 minutes of outdoor activity per day)	Golden Retriever	Digestive system issues (dental disease, megaesophagus, gastroesophageal reflux, food sensitivities, inflammatory bowel disease, pica, chronic pancreatitis, chronic diarrhea or vomiting)		No	No	Commercial dog food	Suburban areas (population >2,500 but less than <500,000)	No	0	0	0	0	0	0	0	0	0	0	2	0	0	0	0	0	0	2
2020-11-24 17:25:48	2020-11-24 17:31:34	100	True	2020-11-24 17:31:34	R_1ODBpPAYDgiGBNs	anonymous	I agree	Living	2	8 to <11 years	8 to <10 years	Male castrated (fixed)	56-75 pounds	Average	Moderate energy (45- 90 minutes of outdoor activity per day)	Golden Retriever	Musculoskeletal disease (arthritis, previously broken bone that didn't heal appropriately, congenital malformation, or any disease that affects mobility)		No	No	Commercial dog food	Rural areas (population <2,500)	No	0	0	0	0	0	0	0	0	0	0	2	2	0	0	0	0	0	4
2020-11-26 10:06:16	2020-11-26 10:12:39	100	True	2020-11-26 10:12:39	R_2bUI5SSNcq9GFbP	anonymous	I agree	Living	2	13 to <15 years	>10 years	Male castrated (fixed)	36-55 pounds	Thin	Moderate energy (45- 90 minutes of outdoor activity per day)	Golden Retriever	Digestive system issues (dental disease, megaesophagus, gastroesophageal reflux, food sensitivities, inflammatory bowel disease, pica, chronic pancreatitis, chronic diarrhea or vomiting),Endocrinopathies (hypothyroidism, diabetes, cushing's disease, addison's disease, insulinoma, etc),Musculoskeletal disease (arthritis, previously broken bone that didn't heal appropriately, congenital malformatio…		No	No	Commercial dog food	Rural areas (population <2,500)	No	0	0	0	0	0	0	0	0	2	2	0	0	0	0	0	0	0	4
2020-12-23 10:15:40	2020-12-23 10:22:32	100	True	2020-12-23 10:22:33	R_21b9sTd3CDtASBO	anonymous	I agree	Living	2	13 to <15 years	>10 years	Male castrated (fixed)	56-75 pounds	Average	Low energy (<45 minutes of outdoor activity per day)	Golden Retriever	Musculoskeletal disease (arthritis, previously broken bone that didn't heal appropriately, congenital malformation, or any disease that affects mobility),Neoplasia (Cancer- malignant or aggressive forms)		No	No	Commercial dog food	Suburban areas (population >2,500 but less than <500,000)	No	0	0	0	0	3	0	0	0	0	2	0	0	0	0	0	0	0	5
2020-11-24 16:42:42	2020-11-24 16:47:19	100	True	2020-11-24 16:47:20	R_sL27T03siI9rENX	anonymous	I agree	Living	2	8 to <11 years	8 to <10 years	Male castrated (fixed)	56-75 pounds	Average	Moderate energy (45- 90 minutes of outdoor activity per day)	Golden Retriever	Digestive system issues (dental disease, megaesophagus, gastroesophageal reflux, food sensitivities, inflammatory bowel disease, pica, chronic pancreatitis, chronic diarrhea or vomiting),Dermatologic disease (skin allergies, chronic ear/skin infections, etc),Ongoing behavior issues since puppy or young adult (aggression, separation anxiety, submissive/anxious urination, etc)		No	No	Commercial dog food	Suburban areas (population >2,500 but less than <500,000)	No	0	0	0	0	0	0	0	0	0	0	2	4	0	0	0	0	0	6
2020-11-23 12:22:16	2020-11-23 12:29:14	100	True	2020-11-23 12:29:15	R_3fv2MuJbZXLrSDa	anonymous	I agree	Living	1	11 to <13 years	5 to <8 years	Female spayed (fixed)	36-55 pounds	Average	Low energy (<45 minutes of outdoor activity per day)	Golden Retriever	Endocrinopathies (hypothyroidism, diabetes, cushing's disease, addison's disease, insulinoma, etc),Urinary disease (urinary tract infections, urinary crystals/stones, kidney disease, etc),Dermatologic disease (skin allergies, chronic ear/skin infections, etc)		No	No	Commercial dog food	Suburban areas (population >2,500 but less than <500,000)	No	0	0	2	0	0	0	0	0	0	4	0	0	0	0	0	0	0	6
2020-11-24 18:52:11	2020-11-24 18:57:46	100	True	2020-11-24 18:57:46	R_u2qS5TM6esngyJj	anonymous	I agree	Living	1	11 to <13 years	<6 months	Male castrated (fixed)	56-75 pounds	Average	Low energy (<45 minutes of outdoor activity per day)	Golden Retriever	Endocrinopathies (hypothyroidism, diabetes, cushing's disease, addison's disease, insulinoma, etc),Musculoskeletal disease (arthritis, previously broken bone that didn't heal appropriately, congenital malformation, or any disease that affects mobility),Other	2.5 years out from osteocarcimoma amputation. Has small nodule in lungs for 6 months thought to maybe be primary lung tumor - slow growing on chemo	No	No	Commercial dog food	Suburban areas (population >2,500 but less than <500,000)	No	0	0	0	0	2	0	0	0	0	5	0	0	0	0	0	0	0	7
2020-11-23 13:18:26	2020-11-23 13:24:12	100	True	2020-11-23 13:24:13	R_1jJQgrWAJC1oB9N	anonymous	I agree	Living	2	8 to <11 years	8 to <10 years	Male castrated (fixed)	>75 pounds	Average	Low energy (<45 minutes of outdoor activity per day)	Golden Retriever	Endocrinopathies (hypothyroidism, diabetes, cushing's disease, addison's disease, insulinoma, etc)		No	No	Commercial dog food	Suburban areas (population >2,500 but less than <500,000)	No	0	0	0	0	0	0	0	0	4	0	0	0	0	0	0	0	4	8
2020-11-23 13:38:37	2020-11-23 13:43:20	100	True	2020-11-23 13:43:20	R_e8t9XPHYwiVlM8p	anonymous	I agree	Living	2	8 to <11 years	8 to <10 years	Male castrated (fixed)	>75 pounds	Average	Low energy (<45 minutes of outdoor activity per day)	Golden Retriever	Neoplasia (Cancer- malignant or aggressive forms)		No	No	Commercial dog food	Suburban areas (population >2,500 but less than <500,000)	No	0	0	0	0	0	0	4	0	2	2	0	0	0	0	0	0	0	8
2020-11-23 13:31:49	2020-11-23 13:37:21	100	True	2020-11-23 13:37:22	R_1rrHYPZH9f8O4LD	anonymous	I agree	Living	1	8 to <11 years	8 to <10 years	Female spayed (fixed)	56-75 pounds	Average	Low energy (<45 minutes of outdoor activity per day)	Golden Retriever	Neoplasia (Cancer- malignant or aggressive forms)		No	No	Commercial dog food	Suburban areas (population >2,500 but less than <500,000)	No	0	0	0	0	0	0	10	0	0	0	0	0	0	0	0	0	0	10
2020-11-24 11:31:27	2020-11-24 11:38:48	100	True	2020-11-24 11:38:49	R_1jeJ2hbVhZgcgXe	anonymous	I agree	Living	4	8 to <11 years	5 to <8 years	Female spayed (fixed)	56-75 pounds	Overweight	Low energy (<45 minutes of outdoor activity per day)	Golden Retriever	Dermatologic disease (skin allergies, chronic ear/skin infections, etc)		No	No	Commercial dog food	Suburban areas (population >2,500 but less than <500,000)	No	0	0	0	0	0	0	10	0	0	0	0	0	0	0	0	0	0	10
2020-11-24 15:44:54	2020-11-24 15:51:12	100	True	2020-11-24 15:51:12	R_09deEVxgBPdcnEl	anonymous	I agree	Living	1	8 to <11 years	>10 years	Male castrated (fixed)	>75 pounds	Average	Moderate energy (45- 90 minutes of outdoor activity per day)	Golden Retriever	Dermatologic disease (skin allergies, chronic ear/skin infections, etc)		No	No	Commercial dog food	Rural areas (population <2,500)	No	0	0	0	0	0	0	10	0	0	0	0	0	0	0	0	0	0	10
2020-11-23 14:31:56	2020-11-23 14:39:41	100	True	2020-11-23 14:39:41	R_3s0TXPuaxK0nF1p	anonymous	I agree	Living	2	11 to <13 years	>10 years	Male castrated (fixed)	56-75 pounds	Average	Low energy (<45 minutes of outdoor activity per day)	Golden Retriever	Digestive system issues (dental disease, megaesophagus, gastroesophageal reflux, food sensitivities, inflammatory bowel disease, pica, chronic pancreatitis, chronic diarrhea or vomiting),Sensory dysfunction (vision or hearing impairment/loss)		No	No	Commercial dog food,Homemade cooked diet	Suburban areas (population >2,500 but less than <500,000)	No	4	0	0	0	0	4	0	0	0	2	0	0	0	0	0	0	0	10
2020-11-23 13:28:09	2020-11-23 13:33:49	100	True	2020-11-23 13:33:49	R_1JJWU0qLbAojf1l	anonymous	I agree	Living	2	8 to <11 years	>10 years	Female spayed (fixed)	56-75 pounds	Average	Low energy (<45 minutes of outdoor activity per day)	Golden Retriever	Endocrinopathies (hypothyroidism, diabetes, cushing's disease, addison's disease, insulinoma, etc),Musculoskeletal disease (arthritis, previously broken bone that didn't heal appropriately, congenital malformation, or any disease that affects mobility),Sensory dysfunction (vision or hearing impairment/loss),Dermatologic disease (skin allergies, chronic ear/skin infections, etc),Neoplasia (Cancer-…		No	No	Commercial dog food	Suburban areas (population >2,500 but less than <500,000)	No	3	3	3	3	0	0	0	0	0	0	0	0	0	0	0	0	0	12
2020-11-23 12:13:13	2020-11-23 12:23:44	100	True	2020-11-23 12:23:45	R_2zT3rUqyuq4YzGp	anonymous	I agree	Living	1	11 to <13 years	>10 years	Female spayed (fixed)	36-55 pounds	Average	Low energy (<45 minutes of outdoor activity per day)	Golden Retriever	Digestive system issues (dental disease, megaesophagus, gastroesophageal reflux, food sensitivities, inflammatory bowel disease, pica, chronic pancreatitis, chronic diarrhea or vomiting)		No	No	Commercial dog food	Suburban areas (population >2,500 but less than <500,000)	No	0	0	0	0	0	0	8	0	4	0	0	0	0	0	0	0	0	12
2020-11-23 12:44:02	2020-11-23 12:51:44	100	True	2020-11-23 12:51:45	R_tMbvMuedsmuhN6x	anonymous	I agree	Living	1	13 to <15 years	>10 years	Female spayed (fixed)	36-55 pounds	Thin	Moderate energy (45- 90 minutes of outdoor activity per day)	Golden Retriever	Sensory dysfunction (vision or hearing impairment/loss),Other	occasional diarrhea	No	No	Commercial dog food,Homemade cooked diet	Suburban areas (population >2,500 but less than <500,000)	No	3	0	3	2	0	0	6	0	2	0	0	0	0	0	0	0	2	18
2020-12-19 08:43:20	2020-12-19 08:49:24	100	True	2020-12-19 08:49:24	R_2dhxwPn2MdjYTLA	anonymous	I agree	Living	1	11 to <13 years	>10 years	Male castrated (fixed)	>75 pounds	Average	Low energy (<45 minutes of outdoor activity per day)	Golden Retriever	Digestive system issues (dental disease, megaesophagus, gastroesophageal reflux, food sensitivities, inflammatory bowel disease, pica, chronic pancreatitis, chronic diarrhea or vomiting),Musculoskeletal disease (arthritis, previously broken bone that didn't heal appropriately, congenital malformation, or any disease that affects mobility),Dermatologic disease (skin allergies, chronic ear/skin inf…		No	No	Commercial dog food	Suburban areas (population >2,500 but less than <500,000)	No	0	0	0	0	0	0	8	3	2	2	0	3	0	0	0	0	0	18
2020-11-23 19:31:17	2020-11-23 19:41:19	100	True	2020-11-23 19:41:19	R_1nN2qZenFtaVXqM	anonymous	I agree	Living	1	8 to <11 years	8 to <10 years	Female spayed (fixed)	56-75 pounds	Average	Low energy (<45 minutes of outdoor activity per day)	Golden Retriever	Urinary disease (urinary tract infections, urinary crystals/stones, kidney disease, etc)		No	No	Commercial dog food	Suburban areas (population >2,500 but less than <500,000)	No	0	0	0	0	0	4	10	0	3	2	0	0	0	0	0	0	2	21
2020-11-23 12:10:00	2020-11-23 12:14:25	100	True	2020-11-23 12:14:25	R_3P80V5ckIOKVPM4	anonymous	I agree	Living	2	11 to <13 years	>10 years	Female spayed (fixed)	56-75 pounds	Overweight	Low energy (<45 minutes of outdoor activity per day)	Golden Retriever	Digestive system issues (dental disease, megaesophagus, gastroesophageal reflux, food sensitivities, inflammatory bowel disease, pica, chronic pancreatitis, chronic diarrhea or vomiting),Musculoskeletal disease (arthritis, previously broken bone that didn't heal appropriately, congenital malformation, or any disease that affects mobility),Neoplasia (Cancer- malignant or aggressive forms)		No	No	Commercial dog food	Suburban areas (population >2,500 but less than <500,000)	No	2	0	2	2	2	0	10	2	2	2	2	0	0	0	0	0	0	26
2020-11-24 12:43:17	2020-11-24 12:56:14	100	True	2020-11-24 12:56:14	R_pFoLrSDfhY81tGp	anonymous	I agree	Living	1	11 to <13 years	>10 years	Male castrated (fixed)	>75 pounds	Average	Moderate energy (45- 90 minutes of outdoor activity per day)	Golden Retriever	Musculoskeletal disease (arthritis, previously broken bone that didn't heal appropriately, congenital malformation, or any disease that affects mobility),Neurologic disease (seizures, brain tumor, stroke, balance issues (vestibular disease), congenital malformations of the brain/spinal cord, spinal cord or disc disease, sleep disorders),Sensory dysfunction (vision or hearing impairment/loss),Neop…	Hyperthyroidism	No	No	Homemade cooked diet	Suburban areas (population >2,500 but less than <500,000)	No	3	0	0	0	0	10	10	0	4	3	0	0	0	0	0	0	0	30
2020-11-24 07:41:29	2020-11-24 07:46:14	100	True	2020-11-24 07:46:15	R_3m9ph5spJUGwWcM	anonymous	I agree	Living	1	8 to <11 years	>10 years	Female spayed (fixed)	>75 pounds	Overweight	Low energy (<45 minutes of outdoor activity per day)	Golden Retriever	Musculoskeletal disease (arthritis, previously broken bone that didn't heal appropriately, congenital malformation, or any disease that affects mobility)		No	No	Commercial dog food	Rural areas (population <2,500)	No	0	3	3	0	3	0	10	0	5	5	0	0	2	0	0	0	0	31
2020-11-23 11:19:39	2020-11-23 11:25:58	100	True	2020-11-23 11:25:58	R_2EmBfv2yW1CJB1l	anonymous	I agree	Living	2	13 to <15 years	>10 years	Male castrated (fixed)	56-75 pounds	Thin	Low energy (<45 minutes of outdoor activity per day)	Golden Retriever	Neurologic disease (seizures, brain tumor, stroke, balance issues (vestibular disease), congenital malformations of the brain/spinal cord, spinal cord or disc disease, sleep disorders)		No	No	Commercial dog food	Rural areas (population <2,500)	No	0	0	0	2	5	0	10	5	5	5	0	0	0	0	0	0	5	37
2020-12-12 05:25:24	2020-12-12 05:32:07	100	True	2020-12-12 05:32:07	R_Pv66BvrSRg4xmzD	anonymous	I agree	Living	2	8 to <11 years	8 to <10 years	Male castrated (fixed)	56-75 pounds	Average	Low energy (<45 minutes of outdoor activity per day)	Golden Retriever	Musculoskeletal disease (arthritis, previously broken bone that didn't heal appropriately, congenital malformation, or any disease that affects mobility),Neurologic disease (seizures, brain tumor, stroke, balance issues (vestibular disease), congenital malformations of the brain/spinal cord, spinal cord or disc disease, sleep disorders),Ongoing behavior issues since puppy or young adult (aggressi…		I don't know	No	Commercial dog food	Rural areas (population <2,500)	No	0	0	0	5	4	10	10	0	5	5	0	0	2	0	3	2	0	46
2020-11-23 16:01:26	2020-11-23 16:10:11	100	True	2020-11-23 16:10:11	R_1OCesQWTm2iTsW7	anonymous	I agree	Living	4	13 to <15 years	>10 years	Female spayed (fixed)	36-55 pounds	Thin	Low energy (<45 minutes of outdoor activity per day)	Golden Retriever	Digestive system issues (dental disease, megaesophagus, gastroesophageal reflux, food sensitivities, inflammatory bowel disease, pica, chronic pancreatitis, chronic diarrhea or vomiting),Heart or lung disease (dilated cardiomyopathy, arrhythmia, pulmonary hypertension, recurrent pneumonia, chronic bronchitis, etc),Musculoskeletal disease (arthritis, previously broken bone that didn't heal appropr…		No	I'm not sure	Commercial dog food	Suburban areas (population >2,500 but less than <500,000)	No	4	2	0	5	5	10	10	0	3	2	0	0	4	4	2	2	0	53
2020-12-01 10:44:15	2020-12-01 10:49:38	100	True	2020-12-01 10:49:39	R_3MhrejUaRfKgvp2	anonymous	I agree	Living	1	15 to <17 years	>10 years	Female spayed (fixed)	>75 pounds	Overweight	Low energy (<45 minutes of outdoor activity per day)	Golden Retriever	Endocrinopathies (hypothyroidism, diabetes, cushing's disease, addison's disease, insulinoma, etc),Musculoskeletal disease (arthritis, previously broken bone that didn't heal appropriately, congenital malformation, or any disease that affects mobility),Sensory dysfunction (vision or hearing impairment/loss),Other	Fatty tumors	No	No	Commercial dog food	Suburban areas (population >2,500 but less than <500,000)	No	5	0	2	5	5	10	10	0	5	5	0	0	0	0	5	0	4	56
2020-11-23 16:01:42	2020-11-23 16:15:13	100	True	2020-11-23 16:15:13	R_1gH1Ly7JtDGkZ08	email	I agree	Living	1	13 to <15 years	>10 years	Male intact (unaltered)	36-55 pounds	Average	Moderate energy (45- 90 minutes of outdoor activity per day)	Golden Retriever	Sensory dysfunction (vision or hearing impairment/loss),Dermatologic disease (skin allergies, chronic ear/skin infections, etc),Other	Hair loss, skin bumps, Perianal tumor	No	No	Commercial dog food	Suburban areas (population >2,500 but less than <500,000)	No	2	5	2	3	4	6	10	4	5	5	5	0	2	2	0	0	4	59
2020-11-23 19:36:20	2020-11-23 19:44:59	100	True	2020-11-23 19:44:59	R_3MMXjXZEKCRP3rF	anonymous	I agree	Living	3	8 to <11 years	8 to <10 years	Female spayed (fixed)	>75 pounds	Average	Moderate energy (45- 90 minutes of outdoor activity per day)	Great Dane	Musculoskeletal disease (arthritis, previously broken bone that didn't heal appropriately, congenital malformation, or any disease that affects mobility)		No	No	Commercial dog food	Rural areas (population <2,500)	No	0	0	0	0	0	0	0	0	0	0	0	0	0	0	0	0	0	0
2020-11-23 12:01:09	2020-11-23 12:25:41	100	True	2020-11-23 12:25:42	R_1OTXwZ3gX6LJSbR	anonymous	I agree	Living	3	8 to <11 years	5 to <8 years	Male castrated (fixed)	>75 pounds	Average	Low energy (<45 minutes of outdoor activity per day)	Great Dane	Ongoing behavior issues since puppy or young adult (aggression, separation anxiety, submissive/anxious urination, etc),No underlying conditions/Healthy		No	No	Commercial dog food	Rural areas (population <2,500)	No	0	0	0	0	0	0	6	2	2	0	3	0	0	0	0	0	0	13
2020-11-23 17:32:01	2020-11-23 17:38:38	100	True	2020-11-23 17:38:38	R_3kKQh22P1BSbc4g	anonymous	I agree	Living	5	8 to <11 years	8 to <10 years	Female spayed (fixed)	>75 pounds	Thin	Low energy (<45 minutes of outdoor activity per day)	Great Dane	Heart or lung disease (dilated cardiomyopathy, arrhythmia, pulmonary hypertension, recurrent pneumonia, chronic bronchitis, etc),Musculoskeletal disease (arthritis, previously broken bone that didn't heal appropriately, congenital malformation, or any disease that affects mobility)		No	No	Commercial dog food	Large Urban areas (large metropolitan area with population >1,000,000)	No	0	0	0	0	0	10	10	0	0	0	0	0	5	5	0	0	0	30
2020-11-23 11:07:17	2020-11-23 11:11:59	100	True	2020-11-23 11:11:59	R_1kYvzGpyB7I6NPN	anonymous	I agree	Living	1	8 to <11 years	5 to <8 years	Male castrated (fixed)	>75 pounds	Average	Low energy (<45 minutes of outdoor activity per day)	Great Dane	Sensory dysfunction (vision or hearing impairment/loss)		I don't know	No	Commercial dog food	Suburban areas (population >2,500 but less than <500,000)	No	3	5	3	2	0	6	8	3	0	0	2	0	0	0	0	0	0	32
2020-11-23 11:54:32	2020-11-23 11:59:29	100	True	2020-11-23 11:59:29	R_1rqqC4aeFp7hRYd	anonymous	I agree	Living	1	8 to <11 years	8 to <10 years	Female spayed (fixed)	>75 pounds	Average	Low energy (<45 minutes of outdoor activity per day)	Great Dane	Dermatologic disease (skin allergies, chronic ear/skin infections, etc),Ongoing behavior issues since puppy or young adult (aggression, separation anxiety, submissive/anxious urination, etc),Neoplasia (Cancer- malignant or aggressive forms)		No	No	Commercial dog food	Suburban areas (population >2,500 but less than <500,000)	No	0	2	2	0	2	10	10	2	2	4	2	0	0	0	0	0	0	36
2020-11-24 12:13:13	2020-11-24 12:16:46	100	True	2020-11-24 12:16:46	R_3r0ZlnogUlx639w	anonymous	I agree	Living	2	11 to <13 years	8 to <10 years	Female spayed (fixed)	>75 pounds	Average	Moderate energy (45- 90 minutes of outdoor activity per day)	Great Dane	Dermatologic disease (skin allergies, chronic ear/skin infections, etc),Other	Cancer	No	No	Commercial dog food	Suburban areas (population >2,500 but less than <500,000)	No	0	0	0	0	0	0	0	0	0	0	0	0	0	0	0	0	0	0
2020-11-28 10:26:23	2020-11-28 10:32:36	100	True	2020-11-28 10:32:36	R_UyVdOhPjYWme3tL	anonymous	I agree	Living	1	8 to <11 years	8 to <10 years	Male intact (unaltered)	>75 pounds	Average	Moderate energy (45- 90 minutes of outdoor activity per day)	Great Swiss Mountain Dog	Digestive system issues (dental disease, megaesophagus, gastroesophageal reflux, food sensitivities, inflammatory bowel disease, pica, chronic pancreatitis, chronic diarrhea or vomiting),Urinary disease (urinary tract infections, urinary crystals/stones, kidney disease, etc),Neurologic disease (seizures, brain tumor, stroke, balance issues (vestibular disease), congenital malformations of the bra…	Hip dysplasia, elevated liver enzymes, wobblers syndrome	No	No	Commercial dog food	Suburban areas (population >2,500 but less than <500,000)	No	0	0	0	0	0	0	0	0	0	0	0	0	0	0	0	0	0	0
2020-11-23 19:17:29	2020-11-23 19:24:17	100	True	2020-11-23 19:24:18	R_3nSCjBzQ47dUtli	anonymous	I agree	Living	2	8 to <11 years	5 to <8 years	Male castrated (fixed)	>75 pounds	Average	Moderate energy (45- 90 minutes of outdoor activity per day)	Greyhound	Digestive system issues (dental disease, megaesophagus, gastroesophageal reflux, food sensitivities, inflammatory bowel disease, pica, chronic pancreatitis, chronic diarrhea or vomiting)		No	No	Commercial dog food	Suburban areas (population >2,500 but less than <500,000)	No	0	0	0	0	0	0	0	0	0	0	0	0	0	0	0	0	0	0
2020-11-23 19:25:11	2020-11-23 19:29:42	100	True	2020-11-23 19:29:42	R_3MGUP6wcp2dpwU6	anonymous	I agree	Living	2	8 to <11 years	3 to <5 years	Male castrated (fixed)	>75 pounds	Average	Low energy (<45 minutes of outdoor activity per day)	Greyhound	Heart or lung disease (dilated cardiomyopathy, arrhythmia, pulmonary hypertension, recurrent pneumonia, chronic bronchitis, etc),Dermatologic disease (skin allergies, chronic ear/skin infections, etc)		No	No	Commercial dog food	Suburban areas (population >2,500 but less than <500,000)	No	0	0	0	0	0	0	0	0	0	0	0	0	0	0	0	0	0	0
2020-11-25 10:55:14	2020-11-25 10:59:45	100	True	2020-11-25 10:59:45	R_POHbvAfJXXf6wdH	anonymous	I agree	Living	2	8 to <11 years	8 to <10 years	Male castrated (fixed)	56-75 pounds	Average	Low energy (<45 minutes of outdoor activity per day)	Greyhound	Digestive system issues (dental disease, megaesophagus, gastroesophageal reflux, food sensitivities, inflammatory bowel disease, pica, chronic pancreatitis, chronic diarrhea or vomiting)		No	No	Commercial dog food	Urban area (metropolitan area with population >500,000 but <1,000,000)	No	0	0	0	0	0	0	0	0	0	0	0	0	0	0	0	0	0	0
2020-11-26 15:17:41	2020-11-26 15:21:42	100	True	2020-11-26 15:21:43	R_1nU9yYV8hdkSN7G	anonymous	I agree	Living	2	8 to <11 years	8 to <10 years	Female spayed (fixed)	56-75 pounds	Average	Low energy (<45 minutes of outdoor activity per day)	Greyhound	Urinary disease (urinary tract infections, urinary crystals/stones, kidney disease, etc)		No	No	Commercial dog food	Suburban areas (population >2,500 but less than <500,000)	No	0	0	0	0	0	0	0	0	0	0	0	0	0	0	0	0	0	0
2020-11-26 15:23:32	2020-11-26 15:26:13	100	True	2020-11-26 15:26:13	R_3Dp8uLF6HPD4BOK	anonymous	I agree	Living	2	8 to <11 years	5 to <8 years	Male castrated (fixed)	>75 pounds	Average	Low energy (<45 minutes of outdoor activity per day)	Greyhound	Endocrinopathies (hypothyroidism, diabetes, cushing's disease, addison's disease, insulinoma, etc)		No	No	Commercial dog food	Suburban areas (population >2,500 but less than <500,000)	No	0	0	0	0	0	0	0	0	0	0	0	0	0	0	0	0	0	0
2020-11-24 07:44:57	2020-11-24 07:50:10	100	True	2020-11-24 07:50:11	R_1hLouPel49T8h5R	anonymous	I agree	Living	1	8 to <11 years	3 to <5 years	Male castrated (fixed)	56-75 pounds	Thin	Low energy (<45 minutes of outdoor activity per day)	Greyhound	Urinary disease (urinary tract infections, urinary crystals/stones, kidney disease, etc),Musculoskeletal disease (arthritis, previously broken bone that didn't heal appropriately, congenital malformation, or any disease that affects mobility),Neurologic disease (seizures, brain tumor, stroke, balance issues (vestibular disease), congenital malformations of the brain/spinal cord, spinal cord or di…		No	No	Commercial dog food	Urban area (metropolitan area with population >500,000 but <1,000,000)	No	0	0	2	0	3	0	0	0	5	0	0	0	2	0	3	0	0	15
2020-11-23 19:21:41	2020-11-23 19:25:20	100	True	2020-11-23 19:25:20	R_42yvPiREQa3UAnv	anonymous	I agree	Living	2	8 to <11 years	1 to <3 years	Male castrated (fixed)	56-75 pounds	Thin	Low energy (<45 minutes of outdoor activity per day)	Greyhound	Neoplasia (Cancer- malignant or aggressive forms)		I don't know	No	Commercial dog food,Homemade cooked diet	Suburban areas (population >2,500 but less than <500,000)	No	3	0	4	4	3	0	0	0	4	4	0	0	2	0	0	0	0	24
2020-11-23 17:50:45	2020-11-23 17:56:43	100	True	2020-11-23 17:56:44	R_2yjYYOv2WuB74D6	anonymous	I agree	Living	3	11 to <13 years	>10 years	Male intact (unaltered)	>75 pounds	Average	Low energy (<45 minutes of outdoor activity per day)	Greyhound	Neoplasia (Cancer- malignant or aggressive forms)		No	No	Raw diet	Suburban areas (population >2,500 but less than <500,000)	No	0	0	0	0	0	0	0	0	0	0	5	0	0	0	0	2	0	7
2020-11-23 13:24:39	2020-11-23 13:27:24	93	False	2020-11-30 13:27:25	R_a3iaZEb2MNaGkgh	anonymous	I agree	Living	2	8 to <11 years	8 to <10 years	Male castrated (fixed)	10-35 pounds	Average	Moderate energy (45- 90 minutes of outdoor activity per day)	Havanese	Digestive system issues (dental disease, megaesophagus, gastroesophageal reflux, food sensitivities, inflammatory bowel disease, pica, chronic pancreatitis, chronic diarrhea or vomiting),Neoplasia (Cancer- malignant or aggressive forms)		No	No	Commercial dog food	Suburban areas (population >2,500 but less than <500,000)	Yes
2020-11-23 17:06:35	2020-11-23 17:10:58	100	True	2020-11-23 17:10:59	R_3Mm1qkBnxcUabod	anonymous	I agree	Living	2	8 to <11 years	8 to <10 years	Male castrated (fixed)	10-35 pounds	Overweight	Moderate energy (45- 90 minutes of outdoor activity per day)	Havanese	No underlying conditions/Healthy		No	No	Commercial dog food,Raw diet	Suburban areas (population >2,500 but less than <500,000)	No	0	0	0	0	0	0	0	0	0	0	4	0	0	0	0	0	0	4
2020-11-23 12:51:25	2020-11-23 12:58:58	100	True	2020-11-23 12:58:58	R_2zkCpzkSLQLNisb	anonymous	I agree	Living	1	8 to <11 years	>10 years	Female spayed (fixed)	10-35 pounds	Average	Low energy (<45 minutes of outdoor activity per day)	Havanese	Musculoskeletal disease (arthritis, previously broken bone that didn't heal appropriately, congenital malformation, or any disease that affects mobility)		No	No	Commercial dog food	Suburban areas (population >2,500 but less than <500,000)	No	0	0	0	0	0	8	0	0	0	0	0	0	0	2	2	0	0	12
2020-11-23 11:12:11	2020-11-23 11:16:40	100	True	2020-11-23 11:16:41	R_1GDkbHRDsj232Lp	anonymous	I agree	Living	1	8 to <11 years	3 to <5 years	Male castrated (fixed)	10-35 pounds	Average	Low energy (<45 minutes of outdoor activity per day)	Havanese	Neurologic disease (seizures, brain tumor, stroke, balance issues (vestibular disease), congenital malformations of the brain/spinal cord, spinal cord or disc disease, sleep disorders),Other	exercise-induced asthma	No	No	Commercial dog food,Homemade cooked diet	Urban area (metropolitan area with population >500,000 but <1,000,000)	No	0	0	2	0	0	0	0	2	2	4	2	0	0	0	0	0	3	15
2020-11-23 12:26:00	2020-11-23 12:36:03	100	True	2020-11-23 12:36:03	R_1JJXbGKcuDBZKzC	anonymous	I agree	Living	1	15 to <17 years	>10 years	Male castrated (fixed)	10-35 pounds	Thin	Moderate energy (45- 90 minutes of outdoor activity per day)	Havanese	Digestive system issues (dental disease, megaesophagus, gastroesophageal reflux, food sensitivities, inflammatory bowel disease, pica, chronic pancreatitis, chronic diarrhea or vomiting),Sensory dysfunction (vision or hearing impairment/loss),Neoplasia (Cancer- malignant or aggressive forms),Other	My dog miraculously survived tonsil cancer in Jan 2018 - I spoke with Dr. Fernandez from Flint about it. For three years we were screened with no cancer, but Oct 27th our oncologist found a lump in his lymphnode and an aspirate confirmed it is Squaumous Cell Carcinoma. As of yet it is not impacting him. He just gained a half a pound. He is eating well. He has chronic cholongeohepatitis, but anitb…	No	No	Commercial dog food,Homemade cooked diet	Large Urban areas (large metropolitan area with population >1,000,000)	No	0	3	3	4	2	6	0	3	5	0	0	0	2	0	0	0	0	28
2020-11-23 11:55:56	2020-11-23 12:04:18	100	True	2020-11-23 12:04:19	R_3NL4Jo7RR1an8W7	anonymous	I agree	Living	1	8 to <11 years	>10 years	Female spayed (fixed)	56-75 pounds	Average	Moderate energy (45- 90 minutes of outdoor activity per day)	Irish Setter	Other	Liver stomach	No	No	Commercial dog food	Rural areas (population <2,500)	No	0	0	0	0	0	0	0	0	0	0	0	0	0	0	0	0	0	0
2020-11-23 11:34:25	2020-11-23 11:41:02	100	True	2020-11-23 11:41:02	R_tKUwI5othFpzDvX	anonymous	I agree	Living	2	13 to <15 years	>10 years	Female spayed (fixed)	56-75 pounds	Average	Moderate energy (45- 90 minutes of outdoor activity per day)	Irish Setter	Urinary disease (urinary tract infections, urinary crystals/stones, kidney disease, etc),Sensory dysfunction (vision or hearing impairment/loss)		No	No	Commercial dog food,Homemade cooked diet	Large Urban areas (large metropolitan area with population >1,000,000)	No	0	0	0	2	0	6	4	0	0	4	2	0	5	0	4	0	0	27
2021-01-19 15:56:35	2021-01-19 16:03:10	100	True	2021-01-19 16:03:10	R_2PC1qu61R9ZhbuF	anonymous	I agree	Living	1	11 to <13 years	>10 years	Female spayed (fixed)	56-75 pounds	Thin	Moderate energy (45- 90 minutes of outdoor activity per day)	Irish Setter	No underlying conditions/Healthy		No	No	Commercial dog food,Homemade cooked diet	Rural areas (population <2,500)	No	0	0	0	0	0	0	0	0	0	0	0	0	0	0	0	0	0	0
2020-11-23 17:29:57	2020-11-23 17:37:22	100	True	2020-11-23 17:37:22	R_2f3B8sJNeI4rad1	anonymous	I agree	Living	1	8 to <11 years	8 to <10 years	Male castrated (fixed)	>75 pounds	Average	Low energy (<45 minutes of outdoor activity per day)	Irish Wolfhound	Other	Had a carpal hyperextension, ligament did not heal. Wears a sport brace whenever active.	No	No	Commercial dog food	Suburban areas (population >2,500 but less than <500,000)	No	0	0	0	0	0	0	0	0	0	0	0	0	0	0	0	0	0	0
2020-11-24 07:43:11	2020-11-24 07:49:38	100	True	2020-11-24 07:49:39	R_Y9N17q9nhnt7wLn	anonymous	I agree	Living	1	8 to <11 years	8 to <10 years	Female spayed (fixed)	>75 pounds	Average	Low energy (<45 minutes of outdoor activity per day)	Irish Wolfhound	Neoplasia (Cancer- malignant or aggressive forms)		No	No	Commercial dog food	Suburban areas (population >2,500 but less than <500,000)	No	0	0	0	0	0	0	0	0	5	5	0	0	0	0	0	0	0	10
2020-11-23 11:28:15	2020-11-23 11:32:49	100	True	2020-11-23 11:32:50	R_2zwNIXd2W19YZJY	anonymous	I agree	Living	1	15 to <17 years	5 to <8 years	Female spayed (fixed)	10-35 pounds	Thin	High energy (>90 minutes of outdoor activity per day)	Italian Greyhound	Endocrinopathies (hypothyroidism, diabetes, cushing's disease, addison's disease, insulinoma, etc),Urinary disease (urinary tract infections, urinary crystals/stones, kidney disease, etc),Sensory dysfunction (vision or hearing impairment/loss),Ongoing behavior issues since puppy or young adult (aggression, separation anxiety, submissive/anxious urination, etc)		I don't know	No	Commercial dog food	Suburban areas (population >2,500 but less than <500,000)	No	0	0	0	0	0	0	10	0	0	0	5	0	0	0	0	0	0	15
[truncated: 552 more rows]

## Sheet: No cades score
StartDate	EndDate	Progress	Finished	RecordedDate	ResponseId	DistributionChannel	Q4	Q47	Q49	Q51	Q85	Q71	Q72	Q63	Q81	Q73_1	Q75	Q75_11_TEXT	Q83	Q24	Q79	Q58	Q77	Q66_1	Q66_2	Q66_3	Q66_4	Q66_5	Q66_6	Q66_7	Q66_8	Q66_9	Q66_10	Q66_11	Q66_12	Q66_13	Q66_14	Q66_15	Q66_16	Q66_17	Column1
[truncated: 719 more rows]

## Sheet: Normal-NA
StartDate	EndDate	Progress	Finished	RecordedDate	ResponseId	DistributionChannel	Q4	Q47	Q49	Q51	Q85	Q71	Q72	Q63	Q81	Q73_1	Q75	Q75_11_TEXT	Q83	Q24	Q79	Q58	Q77	Q66_1	Q66_2	Q66_3	Q66_4	Q66_5	Q66_6	Q66_7	Q66_8	Q66_9	Q66_10	Q66_11	Q66_12	Q66_13	Q66_14	Q66_15	Q66_16	Q66_17	Column1
[truncated: 562 more rows]

## Sheet: MiCI+MC
StartDate	EndDate	Progress	Finished	RecordedDate	ResponseId	DistributionChannel	Q4	Q47	Q49	Q51	Q85	Q71	Q72	Q63	Q81	Q73_1	Q75	Q76	Q7612	Q7611	Q7610	Q769	Q770	Q7674	Q7673	Q7672	Q766	Q765	Q764	Q763	Q762	Q7622	Q76222	Q76223	Q7623	Q75_11_TEXT	Q83	Q24	Q79	Q58	Q77	Q66_1	Q66_2	Q66_3	Q66_4	Q66_5	Q66_6	Q66_7	Q66_8
[truncated: 306 more rows]
[truncated: 10 more columns]

[truncated: 8 more sheets: MiCI, MoCI+MC, MoCI, SCI+MC, SCI, Data for LR calculation, Comparison data, Age distribution data]
